# Supplementary material for: Molecular insights into the heat shock proteins of the human parasitic blood fluke Schistosoma mansoni
Source: Parasit Vectors. 2022 Oct 13;15:365. doi: 10.1186/s13071-022-05500-7 (PMC9559072; doi:10.1186/s13071-022-05500-7)
Supplement: Supplementary file 2 — Additional file 2: Dataset S2. Expression of HSP genes in different developmental stages of Schistosoma mansoni. Data are presented as raw normalised gene expression and as percentages of the highest gene expression value. [file 13071_2022_5500_MOESM2_ESM.xls]

## Sheet: Raw_expression_data_from_
Normalised gene expression data for Schistosoma mansoni derived from Schisto.xyz
HSP genes showing atleast 2-fold changes in expression between paired and unpaired females are highlighted in Purple
HSP genes showing atleast 2-fold changes in expression between paired and unpaired males are highlighted Red
	Raw normalised data															Values as a percentage (%) of the highest value for each Smp number
Smp Identifier	Egg	Miracidium	Sporocyst	Cercaria	Schistosomulum	Male unpaired	Male paired	Male testes	Female unpaired	Female paired	Female ovary				Smp Identifier	Egg	Miracidium	Sporocyst	Cercaria	Schistosomulum	Male unpaired	Male paired	Male testes	Female unpaired	Female paired	Female ovary
smp_097380.1	0	1950.02	3567.48	376.28	106.95	934.76	516.41	631.66	1014.33	1029.69	2266.11				smp_097380	0	54.661	100	10.5475	2.99791	26.2022	14.4755	17.7061	28.4327	28.8632	63.5213
smp_008545.1	1601.32	4655.83	7909.95	705.52	681.23	1168.22	643.56	996.78	1045.98	1407.61	2528.58				smp_008545	20.2444	58.8604	100	8.9194	8.61232	14.769	8.13608	12.6016	13.2236	17.7954	31.9671
smp_303410 (106930)	27888.6	67110.4	26655.4	3622.55	42237.2	3894.55	3174.27	2523.12	3654.05	1888.86	4362.29				smp_303410 (106930)	41.5563	100	39.7188	5.3979	62.9369	5.8032	4.72992	3.75966	5.44484	2.81456	6.50017
smp_049550.1	1483.68	2364.34	4549.6	206.91	198.94	727.53	490.47	881.92	706.25	1562.94	722.21				smp_049550	32.6112	51.9681	100	4.54787	4.37269	15.9911	10.7805	19.3846	15.5233	34.3533	15.8741
smp_106130.1	789.52	2605.72	3574.6	345.51	180.45	343.39	259.75	337.74	288.88	454.05	1092.1				smp_106130.1	22.0869	72.8954	100	9.6657	3.96628	9.60639	7.26655	9.44833	8.08146	12.7021	30.5517
Smp_072320.1	0	0.66	1.04	0.05	0.11	0	0	0.04	0	0	0.08				Smp_072320.1	0	63.4615	100	4.80769	0.00307727	0	0	3.84615	0	0	7.69231
Smp_088950.1	43.07	38.5	93.78	13.03	11.45	74.08	55.49	77.5	82.61	97.58	100.51				Smp_088950.1	42.8515	38.3046	93.3041	12.9639	11.3919	73.7041	55.2084	77.1068	82.1908	97.0849	100
Smp_069130.1	2258.88	1646.58	1261.64	301.36	312.85	534.63	422.11	461.01	474.16	445.54	842.33				Smp_069130.1	100	72.8936	55.8525	13.3411	13.8498	23.6679	18.6867	20.4088	20.9909	19.7239	37.2897
smp_072330.1	4951.39	21032.6	17355	377.11	5059.98	2659.7	1236.72	2236.1	1069.53	1508.53	6188.9				smp_072330.1	23.5415	100	82.5149	1.79298	24.0578	12.6456	5.88001	10.6316	5.0851	7.17234	29.4253
smp_155740.1	89.08	148.34	167.81	70.58	42.1	41.7	39.12	36.92	45.06	71.68	96.12				smp_155740	53.0838	88.3976	100	42.0595	25.0879	24.8495	23.3121	22.0011	26.8518	42.715	57.2791
smp_340630.1 (030300.1)	88.8	45.35	179.9	158.58	51.42	247.27	186.49	66.96	204	146.37	75.92				smp_340630.1 (030300.1)	35.9122	18.3403	72.7545	64.1323	20.7951	100	75.4196	27.0797	82.5009	59.1944	30.7033
smp_035200.1	2152.37	8819.63	6300.46	1487.25	1122.09	2564.36	1980.31	1276.22	2653.91	2050.47	2629.1				smp_035200.1	24.4043	100	71.4368	16.863	12.7226	29.0756	22.4534	14.4702	30.0909	23.2489	29.8096
smp_096010.1	38.42	303.06	447.86	85.78	72.59	103.4	79.8	59.55	119.48	138.22	168.11				smp_096010.1	8.57857	67.6685	100	19.1533	16.2082	23.0876	17.8181	13.2966	26.678	30.8623	37.5363
smp_104730.1	66.67	19.69	9.1	41.17	16.9	68.59	60.31	199.93	43.24	14.3	27.47				smp_104730.1	33.3467	9.84845	4.55159	20.5922	8.45296	3.4307	30.1656	100	21.6276	7.1525	13.7398
smp_022330.1	308.97	920.4	1102.32	391.43	322.63	577.85	461.85	605.97	335.32	348.05	392.75				smp_022330.1	28.0291	83.4966	100	35.5097	2.92683	52.4213	41.898	54.9722	30.4195	31.5743	35.6294
smp_020920.1	1775.55	1510.96	896.99	332.18	169.3	329.43	302.28	296.47	267.56	259.35	361.3				smp_020920.1	100	85.0981	50.519	18.7086	9.53507	18.5537	17.0246	16.6974	15.0691	14.6067	20.3486
smp_136540.1	37.78	9.54	10.38	70.64	246.76	39.58	80.99	124.76	30.72	45.85	49.85				smp_136540.1	15.3104	3.8661	4.20652	28.627	100	16.0399	32.8214	50.5592	12.4493	18.5808	20.2018
smp_043970.1	42.9	171.28	205.81	66.78	39.81	130.85	116.53	156.83	149.72	139.23	230.78				smp_043970.1	18.5891	74.2179	89.1802	28.9366	17.2502	56.699	50.494	67.9565	64.8756	60.3302	100
smp_078800.1	72.31	40.62	36.33	113.81	119.07	99.75	87.93	87.93	105.72	159.85	88.53				smp_078800.1	45.2362	25.4113	22.7276	71.198	74.4886	62.4023	55.0078	55.0078	66.137	100	55.3832
smp_141080.1	18.91	70.49	202.54	30.56	28.85	50.45	42.88	96.63	54.3	101.39	81.44				smp_141080.1	9.33643	34.803	100	15.0884	14.2441	24.9087	21.1711	47.7091	26.8095	50.0592	40.2093
smp_132870.1	29.99	402.74	325.14	206.53	177.88	350.16	310.13	177	221.64	191.78	96.99				smp_132870.1	7.44649	100	80.732	51.2812	44.1675	86.9444	77.005	43.9489	55.033	47.6188	24.0825
smp_105960.1	23.77	69.16	132.74	56.37	57.63	31.24	37.79	55.13	31.63	38.39	93.44				smp_105960.1	17.9072	52.1019	100	42.4665	43.4157	23.5347	28.4692	41.5323	23.8285	28.9212	70.3932
smp_049600.1	85.97	236.11	272.94	148.53	112.59	126.24	98.15	68.75	134.59	117.03	64.76				smp_049600.1	31.4978	86.5062	100	54.4186	41.2508	46.2519	35.9603	25.1887	49.3112	42.8776	23.7268
smp_000850.1	174.44	372.65	527.03	48.75	54.64	205.54	185.86	26.11	122.35	439.14	86.42				smp_000850.1	33.0987	70.7075	100	9.24995	10.3675	38.9997	35.2655	4.95418	23.215	83.3235	16.3975
smp_333510.1 (194080.1)	50.56	378.88	427.05	136.95	72.54	87.34	91.98	44.21	125.58	83.2	77.04				smp_333510.1 (194080.1)	11.8394	88.7203	100	32.0688	16.9863	20.4519	21.5385	10.3524	29.4064	19.4825	18.04
smp_047190.1	26.05	15.55	14.3	41.91	71.88	19.01	24.11	16.31	17.48	22.2	18.17				smp_047190.1	36.241	21.6333	19.8943	58.3055	100	26.4469	33.542	22.6906	24.3183	30.8848	25.2782
smp_138680.1	170.37	238.86	77.26	158.9	138.81	182.22	138.81	186.3	181.93	190.63	247.73				smp_138680.1	68.7725	96.4195	31.1872	64.1424	56.0328	73.5559	56.0328	75.2028	73.4388	76.9507	100
smp_083450.1	50.56	74.76	118.25	28.14	23.34	48.2	49.27	126.34	61.37	61.55	109.14				smp_083450	40.019	59.1737	93.5966	22.2732	18.474	38.151	38.9979	100	48.5753	48.7177	86.3859
smp_146900.1	52.7	123.04	209.22	73.78	70.79	33.72	30.1	77.07	29.03	53.58	201.65				smp_146900	25.1888	58.8089	100	35.2643	33.8352	16.117	14.3868	36.8368	13.8753	25.6094	96.3818
smp_006690.1	36.09	240.12	198.94	77.09	55.99	83.15	90.27	71.1	100.85	107.04	117.12				smp_006690	15.03	100	82.8502	32.1048	23.3175	34.6285	37.5937	29.6102	41.9998	44.5777	48.7756
smp_346390.2	15.56	3.97	3.1	14.82	23.11	11.58	11.13	9.13	10.57	9.46	15.09				smp_346390.2 (175760.1)	67.3302	17.1787	13.4141	64.1281	100	50.1082	48.161	39.5067	45.7378	40.9347	65.2964
smp_151650.1	251.45	488.52	524.36	190.03	85.74	237.97	175.55	229.68	221.28	233.34	301.99				smp_151650	47.9537	93.165	100	36.2404	16.3514	45.3829	33.4789	43.802	42.2	44.5	57.5921
smp_341040.1 (065650.1)	170.78	45.37	48.83	35.62	43.52	30.36	27.86	27.37	33.83	38.54	26.68				smp_341040.1 (065650.1)	100	26.5663	28.5923	20.8572	25.4831	17.7773	16.3134	16.0265	19.8091	22.567	15.6224
smp_172510.1	11.95	45.85	92.97	33.56	29.92	28.63	29.05	32.17	26.7	30.9	53.84				smp_172510.1	12.8536	49.317	100	36.0977	32.1824	30.7949	31.2466	34.6026	28.7189	33.2365	57.9112
smp_145670.1	11.02	25.05	31	46.04	52.02	45.11	50.66	105.42	45.4	44.01	47.72				smp_145670.1	10.4534	23.7621	29.4062	43.6729	49.3455	42.7907	48.0554	100	43.0658	41.7473	45.2666
smp_136910.1	9.83	24.43	27.38	27.86	27.17	27.69	28.23	23.83	34.39	99.26	43.84				smp_136910.1	9.90328	24.6121	27.5841	28.0677	27.3726	27.8964	28.4405	24.0077	34.6464	100	44.1668
smp_342140.1 (125170)	0	0.63	0.26	0.1	0	0.76	1.06	4.83	0.54	0.12	0.19				smp_342140.1 (125170)	0	13.0435	5.38302	2.07039	0	15.735	21.9462	100	11.1801	2.48447	3.93375
smp_157780.1	17.71	157.5	106.98	44.34	37.48	84.21	77.13	80.86	108.36	96.55	121.87				smp_157780.1	11.2444	100	67.9238	28.1524	23.7968	53.4667	48.9714	51.3397	68.8	61.3016	77.3778
Smp_173390.1	28.14	97.13	56.39	48.17	38.27	40.97	36.43	29.43	42.62	59.95	52.74				Smp_173390.1	28.9715	100	58.0562	49.5933	39.4008	42.1806	37.5064	30.2996	43.8793	61.7214	54.2984
Smp_210160.1	0	169.81	159.24	143.37	105.46	87.7	82	64.94	103.42	123.13	118.97				Smp_210160.1	0	100	93.7754	84.4297	62.1047	51.646	48.2893	38.2427	60.9034	72.5105	70.0607
Smp_005070.1	0	8.03	10.89	32.34	21.24	85.39	70.7	40.7	70.61	45.77	27.33				Smp_005070.1	0	9.40391	12.7532	37.8733	24.8741	100	82.7966	47.6637	82.6912	53.6011	32.0061
Smp_132040.1	14.24	8	7.88	9.34	10.02	13.69	13.26	6.78	18.37	7.2	7.14				Smp_132040.1	77.5177	43.5493	42.896	50.8438	54.5455	74.5237	72.1829	36.908	100	39.1943	38.8677
Smp_153360.1	0	0.56	0.34	0	0.04	1.17	1.17	0.13	0.91	2.03	0				Smp_153360.1	0	27.5862	16.7488	0	1.97044	57.6355	57.6355	6.40394	44.8276	100	0
Smp_243870.1	7.22	21.59	18.69	29.28	42.01	19.22	21.63	16.29	19.29	23.54	27.64				Smp_243870.1	17.1864	51.3925	44.4894	69.6977	100	45.751	51.4877	38.7765	45.9176	56.0343	65.7939
Smp_323770.1	0	0.54	0.14	1.58	2.48	5.23	3.45	32.38	8.53	2.26	11.37				Smp_323770.1	0	1.67	0.43	4.88	7.66	16.15	10.65	100	26.34	6.98	35.11
Smp_327150.1	0	0.05	0.02	8.14	13.27	0.58	0.99	0.76	0.52	1.16	2.01				Smp_327150.1	0	0.38	0.15	61.34	100	4.37	7.46	5.73	3.92	8.74	15.15
Smp_332220.1	0	0.89	0.51	5.37	2.06	17.27	20.23	22.28	17.22	24.79	36.24				Smp_332220	0	2.46	1.41	14.81	5.68	47.65	55.82	61.48	47.52	68.41	100
