# Supplementary material for: Molecular insights into the heat shock proteins of the human parasitic blood fluke Schistosoma mansoni
Source: Parasit Vectors. 2022 Oct 13;15:365. doi: 10.1186/s13071-022-05500-7 (PMC9559072; doi:10.1186/s13071-022-05500-7)
Supplement: Supplementary file 3 — Additional file 3: Dataset S3. Putative protein-protein interactions (nodes) for HSP family members. Six tabs are included, one for each HSP family and one for all HSP families combined. [file 13071_2022_5500_MOESM3_ESM.xlsx]

## Sheet: HSP 10
Display name	Canonical name	Database identifier	Description
Smp_097380	G4VML2	6183.Smp_097380.1	Putative groes chaperonin ; Belongs to the GroES chaperonin family.
Smp_008545	G4LWI2	6183.Smp_008545.1	Heat shock protein HSP60, putative ; Belongs to the chaperonin (HSP60) family.
Smp_106130.2	G4VEN0	6183.Smp_106130.2	Putative heat shock protein 70 (Hsp70)
Smp_072330.2	G4V9B9	6183.Smp_072330.2	Putative heat shock protein
Smp_062790	G4VA96	6183.Smp_062790.1	Putative grpe protein; Essential component of the PAM complex, a complex required for the translocation of transit peptide-containing proteins from the inner membrane into the mitochondrial matrix in an ATP-dependent manner.
Smp_145990	G4VEI7	6183.Smp_145990.1	Putative suppressor of potassium transport defect 3 (Skd3 protein)
Smp_155740	G4VJ99	6183.Smp_155740.1	Putative heat shock protein
Smp_030300.4	G4VFN7	6183.Smp_030300.4	Putative thrombospondin
Smp_032760	G4VDH7	6183.Smp_032760.1	Putative ribosomal protein S11 ; Belongs to the universal ribosomal protein uS17 family.
Smp_033400	Q15EU2	6183.Smp_033400.1	Cytochrome c-like protein; Putative cytochrome c; Electron carrier protein. The oxidized form of the cytochrome c heme group can accept an electron from the heme group of the cytochrome c1 subunit of cytochrome reductase. Cytochrome c then transfers this electron to the cytochrome oxidase complex, the final protein carrier in the mitochondrial electron-transport chain.
Smp_064860	G4VPU9	6183.Smp_064860.1	Putative heat shock protein 70 (Hsp70)-interacting protein
Smp_066740	G4LVG9	6183.Smp_066740.1	Mitochondrial 60S ribosomal protein L7/L12,putative
Smp_069130.2	C4QFX9	6183.Smp_069130.2	Heat shock protein 70 (Hsp70)-4, putative
Smp_083080.1	G4V7D8	6183.Smp_083080.1	Putative uncharacterized protein
Smp_017360	Q94757	6183.Smp_017360.1	T-complex protein 1 subunit alpha; Molecular chaperone; assists the folding of proteins upon ATP hydrolysis. Known to play a role, in vitro, in the folding of actin and tubulin (By similarity).
Smp_073500.2	G4V780	6183.Smp_073500.2	Elongation factor Tu; This protein promotes the GTP-dependent binding of aminoacyl-tRNA to the A-site of ribosomes during protein biosynthesis.
Smp_121790.1	G4VGE1	6183.Smp_121790.1	Putative 50s ribosomal protein L13
Smp_056440	G4VSQ5	6183.Smp_056440.1	Superoxide dismutase; Destroys radicals which are normally produced within the cells and which are toxic to biological systems.
Smp_004600	G4VHD9	6183.Smp_004600.1	T-complex protein 1 subunit delta; Molecular chaperone; assists the folding of proteins upon ATP hydrolysis.
Smp_063480	G4VF70	6183.Smp_063480.1	Putative atp-dependent clp protease ATP-binding subunit clpx
Smp_099300	G4LUY8	6183.Smp_099300.1	Mitochondrial 28S ribosomal protein S10 (S10mt) (MRP-S10), putative
Smp_024850	G4VMA5	6183.Smp_024850.1	Putative 60s ribosomal protein L17 ; Belongs to the universal ribosomal protein uL22 family.
Smp_054470	Q6B963	6183.Smp_054470.1	Thioredoxin ; Belongs to the thioredoxin family.
Smp_008070	Q8T9N5	6183.Smp_008070.1	Thioredoxin, Trx1; Thioredoxin
Smp_098960	G4LWB3	6183.Smp_098960.1	60S ribosomal protein L26, putative
Smp_122490	G4V665	6183.Smp_122490.1	Putative uncharacterized protein
Smp_016130	G4V5G1	6183.Smp_016130.1	Putative mitochondrial import inner membrane translocase subunit tim10
Smp_075940	G4LUW0	6183.Smp_075940.1	Prohibitin, putative
Smp_035200.4	G4V805	6183.Smp_035200.4	Putative hsp40, subfamily A, members 1,2,4
Smp_049550	G4V910	6183.Smp_049550.1	Putative heat shock protein 70 (Hsp70)
Smp_172420	G4VAP0	6183.Smp_172420.1	Putative ubiquitin protein ligase E3a
Smp_174980	G4VS48	6183.Smp_174980.1	Putative mitochondrial ribosomal protein L17

## Sheet: HSP 40
Display name	Canonical name	Database identifier	Description
Smp_000850	G4V657	6183.Smp_000850.1	Putative DNAj domain
Smp_146900	G4VPS4	6183.Smp_146900.1	Putative dnaj (Hsp40) homolog, subfamily C, member
Smp_173390	G4VAY1	6183.Smp_173390.1	Putative ribosomal protein L5
Smp_172510.1	G4VM70	6183.Smp_172510.1	DNAj-related
Smp_132040	G4VNY8	6183.Smp_132040.1	Putative uncharacterized protein
Smp_078800	G4VEK3	6183.Smp_078800.1	Putative dnaj homolog subfamily B member
Smp_125170	G4V747	6183.Smp_125170.1	Rab and DNAJ domain-containing protein
Smp_020920.1	G4VQD2	6183.Smp_020920.1	Putative dnaj homolog subfamily B member 4
Smp_083450	G4LXJ2	6183.Smp_083450.1	DNAj homolog subfamily C member, putative
Smp_151650	G4V5V8	6183.Smp_151650.1	Putative uncharacterized protein
Smp_104730	G4VQ26	6183.Smp_104730.1	Putative dnaj homolog subfamily B member 4
Smp_153360	G4VK27	6183.Smp_153360.1	DNAj-related
Smp_047190	G4VN88	6183.Smp_047190.1	Serine/threonine kinase
Smp_210160	G4LVA7	6183.Smp_210160.1	Putative uncharacterized protein
Smp_136910	G4VHC7	6183.Smp_136910.1	DNAj-related
Smp_194080	C4QU98	6183.Smp_194080.1	DNAj homolog subfamily C member, putative
Smp_132870	C4Q2I0	6183.Smp_132870.1	DNAj homolog subfamily B member, putative
Smp_065650	G4VAI3	6183.Smp_065650.1	Putative co-chaperone protein HscB, mitochondrial (Hsc20)
Smp_049600.4	G4V985	6183.Smp_049600.4	Putative DNAj (Hsp40) homolog, subfamily C, member
Smp_138680.2	C4Q5L0	6183.Smp_138680.2	DNAj homolog subfamily C member, putative
Smp_141080	G4V841	6183.Smp_141080.1	Putative DNAj (Hsp40) homolog, subfamily B, member
Smp_105960	G4VEQ0	6183.Smp_105960.1	Zuotin related factor
Smp_022330	G4VPH9	6183.Smp_022330.1	Putative dnaj homolog subfamily B member 2, 6, 8
Smp_005070.1	G4V5M3	6183.Smp_005070.1	Putative chaperone protein DNAj
Smp_006690	G4V9V8	6183.Smp_006690.1	DNAj-related
Smp_157780	G4VP36	6183.Smp_157780.1	Putative chaperone protein DNAj
Smp_043970	G4M0T7	6183.Smp_043970.1	DNAj homolog subfamily C member, putative
Smp_145670	G4VK99	6183.Smp_145670.1	DNAj-related
Smp_136540	G4LX54	6183.Smp_136540.1	DNAj-related
Smp_035200.4	G4V805	6183.Smp_035200.4	Putative hsp40, subfamily A, members 1,2,4
Smp_096010	G4M0M8	6183.Smp_096010.1	DNAj homolog subfamily A member, putative
Smp_106130.2	G4VEN0	6183.Smp_106130.2	Putative heat shock protein 70 (Hsp70)
Smp_049550	G4V910	6183.Smp_049550.1	Putative heat shock protein 70 (Hsp70)
Smp_069130.2	C4QFX9	6183.Smp_069130.2	Heat shock protein 70 (Hsp70)-4, putative
Smp_186050	P08418	6183.Smp_106930.1	Heat shock 70 kDa protein homolog; Major immunogen in Schistosoma mansoni infections. Possibly plays an important role in parasite development and pathogenesis.
Smp_094680	G4V9M3	6183.Smp_094680.1	Putative heat shock protein 70 (Hsp70)
Smp_062790	G4VA96	6183.Smp_062790.1	Putative grpe protein; Essential component of the PAM complex, a complex required for the translocation of transit peptide-containing proteins from the inner membrane into the mitochondrial matrix in an ATP-dependent manner.
Smp_145990	G4VEI7	6183.Smp_145990.1	Putative suppressor of potassium transport defect 3 (Skd3 protein)
Smp_088950	G4VAR6	6183.Smp_088950.1	Hypoxia upregulated 1 (Hyou1)-related ; Belongs to the heat shock protein 70 family.
Smp_008545	G4LWI2	6183.Smp_008545.1	Heat shock protein HSP60, putative ; Belongs to the chaperonin (HSP60) family.
Smp_072330.2	G4V9B9	6183.Smp_072330.2	Putative heat shock protein
Smp_064860	G4VPU9	6183.Smp_064860.1	Putative heat shock protein 70 (Hsp70)-interacting protein
Smp_030300.4	G4VFN7	6183.Smp_030300.4	Putative thrombospondin
Smp_072320	G4V9C0	6183.Smp_072320.1	Putative heat shock protein 70 (Hsp70)
Smp_083080.1	G4V7D8	6183.Smp_083080.1	Putative uncharacterized protein
Smp_072900.1	G4LW12	6183.Smp_072900.1	Hsp90 co-chaperone (Tebp), putative
Smp_172110	G4V9L3	6183.Smp_172110.1	Putative shc transforming protein ; Belongs to the protein disulfide isomerase family.
Smp_042400	G4VJE7	6183.Smp_042400.1	Putative uncharacterized protein
Smp_165400.3	G4V7M2	6183.Smp_165400.3	Putative propionyl-CoA carboxylase alpha subunit
Smp_069160.1	G4VIN9	6183.Smp_069160.1	Putative peptidyl-prolyl cis-trans isomerase G, ppig
Smp_077090	G4VTX8	6183.Smp_077090.1	Putative nitrogen fixation protein nifu; Scaffold protein for the de novo synthesis of iron- sulfur (Fe-S) clusters within mitochondria, which is required for maturation of both mitochondrial and cytoplasmic [2Fe-2S] and [4Fe-4S] proteins.
Smp_158380	G4VIK3	6183.Smp_158380.1	Putative mitochondrial import inner membrane translocase subunit tim44
Smp_043150	Q04702	6183.Smp_043150.1	Putative smirv1 protein; SmIrV1 protein
Smp_129320	G4LWT4	6183.Smp_129320.1	Cell division control protein, putative
Smp_099310	G4LUY9	6183.Smp_099310.1	Protein transport protein Sec23, putative
Smp_100120	G4VG81	6183.Smp_100120.1	Er degradation-enhancing alpha-mannosidase-like ; Belongs to the glycosyl hydrolase 47 family.
Smp_076880	G4LXE9	6183.Smp_076880.1	Putative uncharacterized protein
Smp_140680.1	G4VEG1	6183.Smp_140680.1	Endothelial differentiation-related factor 1
Smp_191010	G4VAK2	6183.Smp_191010.1	Putative clathrin heavy chain
Smp_119980	G4VMU1	6183.Smp_119980.1	Putative uncharacterized protein
Smp_154420.1	G4VAK4	6183.Smp_154420.1	Putative clathrin heavy chain; Clathrin is the major protein of the polyhedral coat of coated pits and vesicles.
Smp_053820	G4VHS1	6183.Smp_053820.1	Putative preprotein translocase secy subunit (Sec61)
Smp_051080	G4VKR5	6183.Smp_051080.1	Putative clathrin light chain; Clathrin is the major protein of the polyhedral coat of coated pits and vesicles.
Smp_031100	G4VPK3	6183.Smp_031100.1	Putative liquid facets
Smp_181360	G4VEQ6	6183.Smp_181360.1	Huntington inteteracting protein-related
Smp_181350	G4VEQ7	6183.Smp_181350.1	Huntingtin interacting protein-related
Smp_173330	G4VM32	6183.Smp_173330.1	Putative vacuolar sorting protein
Smp_168770	G4VF32	6183.Smp_168770.1	Putative mitochondria associated granulocyte macrophage csf signaling molecule
Smp_019060	G4VG47	6183.Smp_019060.1	Protein transport protein Sec61 subunit beta; Necessary for protein translocation in the endoplasmic reticulum.
Smp_152550	G4M1L2	6183.Smp_152550.1	Phosphatidylinositol-binding clathrin assembly protein, putative
Smp_162260	G4VLB8	6183.Smp_162260.1	Putative phosphatidylinositol-binding clathrin assembly protein
Smp_036940	G4M1B5	6183.Smp_036940.1	Sec61 gamma subunit, putative
Smp_075470	G4LZ70	6183.Smp_075470.1	Cysteine desulfurylase, putative
Smp_026540	G4VT47	6183.Smp_026540.1	Putative clathrin coat associated protein ap-50 ; Belongs to the adaptor complexes medium subunit family.
Smp_175760	G4M1F0	6183.Smp_175760.1	Endosomal trafficking protein, putative
Smp_139400	G4VN79	6183.Smp_139400.1	Putative tensin
Smp_159670	G4VIN8	6183.Smp_159670.1	Putative synaptojanin
Smp_159660	G4VIN7	6183.Smp_159660.1	Putative uncharacterized protein
Smp_165030	G4V7V3	6183.Smp_165030.1	Putative uncharacterized protein
Smp_171650	G4VP79	6183.Smp_171650.1	Eps-15-related
Smp_149950	G4VI32	6183.Smp_149950.1	Dephospho-CoA related kinases
Smp_034530.1	G4V933	6183.Smp_034530.1	Hes-B related
Smp_192520	G4V844	6183.Smp_034870.1	Adapter-related protein complex 1, beta subunit
Smp_187700	G4VT48	6183.Smp_187700.1	Putative clathrin coat associated protein ap-50
Smp_044920	C4Q9B4	6183.Smp_044920.1	Dynamin, putative ; Belongs to the TRAFAC class dynamin-like GTPase superfamily. Dynamin/Fzo/YdjA family.
Smp_067280	G4V9Q0	6183.Smp_067280.1	Putative dynamin ; Belongs to the TRAFAC class dynamin-like GTPase superfamily. Dynamin/Fzo/YdjA family.
Smp_129050	G4V9H8	6183.Smp_129050.1	Putative dynamin ; Belongs to the TRAFAC class dynamin-like GTPase superfamily. Dynamin/Fzo/YdjA family.
Smp_200920	G4VAY2	6183.Smp_200920.1	Putative uncharacterized protein Smp_200920
Smp_155870	G4VJK5	6183.Smp_155870.1	Putative mitochondrial import inner membrane translocase subunit tim17
Smp_082030	G4VDR4	6183.Smp_082030.1	Family C56 non-peptidase homologue (C56 family)
Smp_199700	G4M201	6183.Smp_199700.1	Stromal cell-derived factor 2-like protein
Smp_024360.1	G4VQ87	6183.Smp_024360.1	Translocase of inner mitochondrial membrane 50-related
Smp_150320	G4LYW7	6183.Smp_150320.1	Putative uncharacterized protein
Smp_137190	G4M097	6183.Smp_137190.1	Frataxin homolog, mitochondrial,putative
Smp_131400	G4VL02	6183.Smp_131400.1	Putative glucosidase II beta subunit
Smp_078400	G4VRV4	6183.Smp_078400.1	Galactokinase
Smp_170950	G4VDT8	6183.Smp_170950.1	Putative uncharacterized protein
Smp_056390	G4VSR0	6183.Smp_056390.1	Protein kinase
Smp_050220	G4LWK6	6183.Smp_050220.1	Complexin, putative
Smp_170230	G4VSP8	6183.Smp_170230.1	Putative rna recognition motif containing protein
Smp_068270	G4VTC4	6183.Smp_068270.4	Putative heat shock transcription factor
Smp_212580.2		6183.Smp_212580.2
Smp_080980.1	G4VTF1	6183.Smp_080980.1	Putative uncharacterized protein
Smp_124940	G4LZ25	6183.Smp_124940.1	Adrenodoxin, putative
Smp_074020	G4VGJ9	6183.Smp_074020.1	Putative alpha adaptin carboxyl-terminal domain; Adaptins are components of the adaptor complexes which link clathrin to receptors in coated vesicles. Clathrin-associated protein complexes are believed to interact with the cytoplasmic tails of membrane proteins, leading to their selection and concentration.
Smp_177790	G4VPA0	6183.Smp_177790.1	Iron-sulfur cluster scaffold protein nfu-related
Smp_139710	G4VSG8	6183.Smp_139710.1	Iguana/Dzip1-like protein
Smp_056760	G4LYC3	6183.Smp_056760.1	Protein disulfide-isomerase,putative
Smp_093800	G4M0Q7	6183.Smp_093800.1	Putative uncharacterized protein
Smp_171120	G4VCV3	6183.Smp_171120.1	Putative udp-galactose transporter
Smp_045480.2	G4LXP6	6183.Smp_045480.2	Cell polarity protein
Smp_156160	G4VMI1	6183.Smp_156160.1	Putative uncharacterized protein
Smp_079240	G4V790	6183.Smp_079240.1	Deoxyuridine 5'-triphosphate nucleotidohydrolase
Smp_017290.3	G4VE85	6183.Smp_017290.3	Putative uncharacterized protein
Smp_047860	G4VDM0	6183.Smp_047860.1	Putative ribosomal pseudouridine synthase; Responsible for synthesis of pseudouridine from uracil.
Smp_001390	G4VDW3	6183.Smp_001390.1	Putative uncharacterized protein
Smp_191820	G4VS58	6183.Smp_075210.2	Putative prohibitin
Smp_042560	G4VRE1	6183.Smp_042560.1	Putative mitochondrial import receptor subunit tom40
Smp_013150	G4M0L1	6183.Smp_013150.1	Riboflavin kinase/fmn adenylyltransferase,putative
Smp_059540	G4VKV4	6183.Smp_059540.1	Putative signal recognition particle 54 kD protein; Binds to the signal sequence of presecretory protein when they emerge from the ribosomes and transfers them to TRAM (translocating chain-associating membrane protein); Belongs to the GTP-binding SRP family. SRP54 subfamily.
Smp_035470	G4V7R9	6183.Smp_035470.1	Dolichyl-diphosphooligosaccharide--protein glycosyltransferase 48 kDa subunit; Essential subunit of the N-oligosaccharyl transferase (OST) complex which catalyzes the transfer of a high mannose oligosaccharide from a lipid-linked oligosaccharide donor to an asparagine residue within an Asn-X-Ser/Thr consensus motif in nascent polypeptide chains; Belongs to the DDOST 48 kDa subunit family.
Smp_207000	C4PYP8	6183.Smp_207000.1	Fe-S cluster assembly protein DRE2 homolog; Component of the cytosolic iron-sulfur (Fe-S) protein assembly (CIA) machinery. Required for the maturation of extramitochondrial Fe-S proteins. Part of an electron transfer chain functioning in an early step of cytosolic Fe-S biogenesis. Electrons are transferred to the Fe-S cluster from NADPH via a FAD- and FMN-containing diflavin oxidoreductase. Has …
Smp_079770.1	P38658	6183.Smp_079770.1	Probable protein disulfide-isomerase ER-60 ; Belongs to the protein disulfide isomerase family.
Smp_060940	G4VBQ0	6183.Smp_060940.1	Protein kinase
Smp_163430	G4V7L0	6183.Smp_163430.1	Putative uncharacterized protein
Smp_096360	G4LY44	6183.Smp_096360.1	Replication factor C / DNA polymerase III gamma-tau subunit, putative
Smp_016910	G4VL00	6183.Smp_016910.1	Putative adrenodoxin
Smp_134010.1	G4VE14	6183.Smp_134010.1	Putative zinc finger protein
Smp_016130	G4V5G1	6183.Smp_016130.1	Putative mitochondrial import inner membrane translocase subunit tim10
Smp_050280	G4LWK0	6183.Smp_050280.1	60S ribosomal protein L31, putative
Smp_156950	G4VKB1	6183.Smp_156950.1	Putative partner of ralbp-1

## Sheet: HSP 60
Display name	Canonical name	Database identifier	Description
Smp_068270.4	G4VTC4	6183.Smp_068270.4	Putative heat shock transcription factor
Smp_082120	C4QJA1	6183.Smp_082120.1	ATP synthase delta chain, mitochondrial,putative
Smp_099870	G4VAD2	6183.Smp_099870.1	Elongation factor 1-alpha; This protein promotes the GTP-dependent binding of aminoacyl-tRNA to the A-site of ribosomes during protein biosynthesis.
Smp_075470	G4LZ70	6183.Smp_075470.1	Cysteine desulfurylase, putative
Smp_030300.4	G4VFN7	6183.Smp_030300.4	Putative thrombospondin
Smp_108660	G4VQK2	6183.Smp_054340.2	Putative chaperonin containing t-complex protein 1, beta subunit, tcpb; Molecular chaperone; assists the folding of proteins upon ATP hydrolysis.
Smp_077090	G4VTX8	6183.Smp_077090.1	Putative nitrogen fixation protein nifu; Scaffold protein for the de novo synthesis of iron- sulfur (Fe-S) clusters within mitochondria, which is required for maturation of both mitochondrial and cytoplasmic [2Fe-2S] and [4Fe-4S] proteins.
Smp_022400	G4VPH5	6183.Smp_022400.1	Glucose-6-phosphate isomerase ; Belongs to the GPI family.
Smp_072320	G4V9C0	6183.Smp_072320.1	Putative heat shock protein 70 (Hsp70)
Smp_165550	G4VRN4	6183.Smp_165550.1	Afg3-like protein 2 (M41 family) ; Belongs to the AAA ATPase family.
Smp_087440	C4QKQ4	6183.Smp_087440.1	50S ribosomal protein L3, putative
Smp_162880	G4LZ71	6183.Smp_162880.1	Putative neutral sphingomyelinase
Smp_061230	G4LY63	6183.Smp_061230.1	Succinate dehydrogenase [ubiquinone] flavoprotein subunit, mitochondrial; Flavoprotein (FP) subunit of succinate dehydrogenase (SDH) that is involved in complex II of the mitochondrial electron transport chain and is responsible for transferring electrons from succinate to ubiquinone (coenzyme Q).
Smp_069160.1	G4VIN9	6183.Smp_069160.1	Putative peptidyl-prolyl cis-trans isomerase G, ppig
Smp_158380	G4VIK3	6183.Smp_158380.1	Putative mitochondrial import inner membrane translocase subunit tim44
Smp_076880	G4LXE9	6183.Smp_076880.1	Putative uncharacterized protein
Smp_204770	G4LZD0	6183.Smp_204770.1	Citrate synthase ; Belongs to the citrate synthase family.
Smp_055760.1	P46508	6183.Smp_055760.1	ATP-dependent zinc metalloprotease YME1 homolog; Putative ATP-dependent protease.
Smp_056440	G4VSQ5	6183.Smp_056440.1	Superoxide dismutase; Destroys radicals which are normally produced within the cells and which are toxic to biological systems.
Smp_039400	Q26571	6183.Smp_039400.1	Eukaryotic translation initiation factor 5A; mRNA-binding protein involved in translation elongation. Has an important function at the level of mRNA turnover, probably acting downstream of decapping. Involved in actin dynamics and cell cycle progression, mRNA decay and probably in a pathway involved in stress response and maintenance of cell wall integrity. Functions as a regulator of apoptosis (…
Smp_002880.1	G4VLJ0	6183.Smp_002880.1	ATP synthase subunit alpha; Produces ATP from ADP in the presence of a proton gradient across the membrane.
Smp_072900.1	G4LW12	6183.Smp_072900.1	Hsp90 co-chaperone (Tebp), putative
Smp_104730	G4VQ26	6183.Smp_104730.1	Putative dnaj homolog subfamily B member 4
Smp_020920.1	G4VQD2	6183.Smp_020920.1	Putative dnaj homolog subfamily B member 4
Smp_080980.1	G4VTF1	6183.Smp_080980.1	Putative uncharacterized protein
Smp_059480	G4VKD9	6183.Smp_059480.1	Peroxiredoxin, Prx1
Smp_004600	G4VHD9	6183.Smp_004600.1	T-complex protein 1 subunit delta; Molecular chaperone; assists the folding of proteins upon ATP hydrolysis.
Smp_167200	G4V7D6	6183.Smp_167200.1	Putative ATPase
Smp_063480	G4VF70	6183.Smp_063480.1	Putative atp-dependent clp protease ATP-binding subunit clpx
Smp_056970.1	P20287	6183.Smp_056970.1	Glyceraldehyde-3-phosphate dehydrogenase; This antigen is associated with human resistance to schistosomiasis; Belongs to the glyceraldehyde-3-phosphate dehydrogenase family.
Smp_094680	G4V9M3	6183.Smp_094680.1	Putative heat shock protein 70 (Hsp70)
Smp_155020	G4LY59	6183.Smp_155020.1	Heat shock protein 70 (Hsp70)-interacting protein, putative
Smp_042560	G4VRE1	6183.Smp_042560.1	Putative mitochondrial import receptor subunit tom40
Smp_073500.2	G4V780	6183.Smp_073500.2	Elongation factor Tu; This protein promotes the GTP-dependent binding of aminoacyl-tRNA to the A-site of ribosomes during protein biosynthesis.
Smp_017360	Q94757	6183.Smp_017360.1	T-complex protein 1 subunit alpha; Molecular chaperone; assists the folding of proteins upon ATP hydrolysis. Known to play a role, in vitro, in the folding of actin and tubulin (By similarity).
Smp_129320	G4LWT4	6183.Smp_129320.1	Cell division control protein, putative
Smp_004990	G4V5L4	6183.Smp_004990.1	Putative chaperonin containing t-complex protein 1, zeta subunit, tcpz; Molecular chaperone; assists the folding of proteins upon ATP hydrolysis.
Smp_046090.2	G4VPS5	6183.Smp_046090.2	Putative chaperonin containing t-complex protein 1, theta subunit, tcpq; Molecular chaperone; assists the folding of proteins upon ATP hydrolysis.
Smp_145990	G4VEI7	6183.Smp_145990.1	Putative suppressor of potassium transport defect 3 (Skd3 protein)
Smp_083080.1	G4V7D8	6183.Smp_083080.1	Putative uncharacterized protein
Smp_149900	G4VI41	6183.Smp_149900.1	Putative chaperonin containing t-complex protein 1, eta subunit, tcph; Molecular chaperone; assists the folding of proteins upon ATP hydrolysis.
Smp_210400	G4V8C7	6183.Smp_210400.1	ATP-dependent Clp protease proteolytic subunit
Smp_126490	G4VN42	6183.Smp_126490.1	Lon protease homolog ; Belongs to the peptidase S16 family.
Smp_186050	P08418	6183.Smp_106930.1	Heat shock 70 kDa protein homolog; Major immunogen in Schistosoma mansoni infections. Possibly plays an important role in parasite development and pathogenesis.
Smp_096010	G4M0M8	6183.Smp_096010.1	DNAj homolog subfamily A member, putative
Smp_038100	G4VHN3	6183.Smp_038100.1	ATP synthase subunit beta; Produces ATP from ADP in the presence of a proton gradient across the membrane.
Smp_062790	G4VA96	6183.Smp_062790.1	Putative grpe protein; Essential component of the PAM complex, a complex required for the translocation of transit peptide-containing proteins from the inner membrane into the mitochondrial matrix in an ATP-dependent manner.
Smp_064860	G4VPU9	6183.Smp_064860.1	Putative heat shock protein 70 (Hsp70)-interacting protein
Smp_035200	G4V805	6183.Smp_035200.4	Putative hsp40, subfamily A, members 1,2,4
Smp_062420.3	G4VJJ1	6183.Smp_062420.3	Putative heat shock protein 70 (Hsp70)-interacting protein
Smp_155740	G4VJ99	6183.Smp_155740.1	Putative heat shock protein
Smp_069130.2	C4QFX9	6183.Smp_069130.2	Heat shock protein 70 (Hsp70)-4, putative
Smp_049550	G4V910	6183.Smp_049550.1	Putative heat shock protein 70 (Hsp70)
Smp_106130.2	G4VEN0	6183.Smp_106130.2	Putative heat shock protein 70 (Hsp70)
Smp_072330.2	G4V9B9	6183.Smp_072330.2	Putative heat shock protein
Smp_097380	G4VML2	6183.Smp_097380.1	Putative groes chaperonin ; Belongs to the GroES chaperonin family.
Smp_008545	G4LWI2	6183.Smp_008545.1	Heat shock protein HSP60, putative ; Belongs to the chaperonin (HSP60) family.

## Sheet: HSP 70
Display name	Canonical name	Database identifier	Description
Smp_088950	G4VAR6	6183.Smp_088950.1	Hypoxia upregulated 1 (Hyou1)-related ; Belongs to the heat shock protein 70 family.
Smp_069130.2	C4QFX9	6183.Smp_069130.2	Heat shock protein 70 (Hsp70)-4, putative
Smp_072320	G4V9C0	6183.Smp_072320.1	Putative heat shock protein 70 (Hsp70)
Smp_106130.2	G4VEN0	6183.Smp_106130.2	Putative heat shock protein 70 (Hsp70)
Smp_186050	P08418	6183.Smp_106930.1	Heat shock 70 kDa protein homolog; Major immunogen in Schistosoma mansoni infections. Possibly plays an important role in parasite development and pathogenesis.
Smp_049550	G4V910	6183.Smp_049550.1	Putative heat shock protein 70 (Hsp70)
Smp_047190	G4VN88	6183.Smp_047190.1	Serine/threonine kinase
Smp_072330.2	G4V9B9	6183.Smp_072330.2	Putative heat shock protein
Smp_030300.4	G4VFN7	6183.Smp_030300.4	Putative thrombospondin
Smp_155740	G4VJ99	6183.Smp_155740.1	Putative heat shock protein
Smp_145990	G4VEI7	6183.Smp_145990.1	Putative suppressor of potassium transport defect 3 (Skd3 protein)
Smp_062790	G4VA96	6183.Smp_062790.1	Putative grpe protein; Essential component of the PAM complex, a complex required for the translocation of transit peptide-containing proteins from the inner membrane into the mitochondrial matrix in an ATP-dependent manner.
Smp_008545	G4LWI2	6183.Smp_008545.1	Heat shock protein HSP60, putative ; Belongs to the chaperonin (HSP60) family.
Smp_035200	G4V805	6183.Smp_035200.4	Putative hsp40, subfamily A, members 1,2,4
Smp_064860	G4VPU9	6183.Smp_064860.1	Putative heat shock protein 70 (Hsp70)-interacting protein
Smp_173390	G4VAY1	6183.Smp_173390.1	Putative ribosomal protein L5
Smp_068270	G4VTC4	6183.Smp_068270.4	Putative heat shock transcription factor
Smp_066950	G4VIK7	6183.Smp_066950.1	Putative hsp70 binding protein hspbp
Smp_180180	C4QPP8	6183.Smp_180180.1	Sil1, putative
Smp_005070.1	G4V5M3	6183.Smp_005070.1	Putative chaperone protein DNAj
Smp_155020	G4LY59	6183.Smp_155020.1	Heat shock protein 70 (Hsp70)-interacting protein, putative
Smp_083410	G4LXB1	6183.Smp_083410.1	Elongation factor 1-gamma, putative
Smp_020920.1	G4VQD2	6183.Smp_020920.1	Putative dnaj homolog subfamily B member 4
Smp_043150	Q04702	6183.Smp_043150.1	Putative smirv1 protein; SmIrV1 protein
Smp_049600	G4V985	6183.Smp_049600.4	Putative DNAj (Hsp40) homolog, subfamily C, member
Smp_141080	G4V841	6183.Smp_141080.1	Putative DNAj (Hsp40) homolog, subfamily B, member
Smp_096010	G4M0M8	6183.Smp_096010.1	DNAj homolog subfamily A member, putative
Smp_104730	G4VQ26	6183.Smp_104730.1	Putative dnaj homolog subfamily B member 4
Smp_157780	G4VP36	6183.Smp_157780.1	Putative chaperone protein DNAj
Smp_189640	G4VQV8	6183.Smp_171440.1	Putative mind bomb
Smp_000850	G4V657	6183.Smp_000850.1	Putative DNAj domain
Smp_056970	P20287	6183.Smp_056970.1	Glyceraldehyde-3-phosphate dehydrogenase; This antigen is associated with human resistance to schistosomiasis; Belongs to the glyceraldehyde-3-phosphate dehydrogenase family.
Smp_097380	G4VML2	6183.Smp_097380.1	Putative groes chaperonin ; Belongs to the GroES chaperonin family.
Smp_105960	G4VEQ0	6183.Smp_105960.1	Zuotin related factor
Smp_132870	C4Q2I0	6183.Smp_132870.1	DNAj homolog subfamily B member, putative
Smp_078800	G4VEK3	6183.Smp_078800.1	Putative dnaj homolog subfamily B member
Smp_022330	G4VPH9	6183.Smp_022330.1	Putative dnaj homolog subfamily B member 2, 6, 8
Smp_136540	G4LX54	6183.Smp_136540.1	DNAj-related
Smp_053820	G4VHS1	6183.Smp_053820.1	Putative preprotein translocase secy subunit (Sec61)
Smp_145670	G4VK99	6183.Smp_145670.1	DNAj-related
Smp_030370	Q06814	6183.Smp_030370.1	Calreticulin; Molecular calcium-binding chaperone promoting folding, oligomeric assembly and quality control in the ER via the calreticulin/calnexin cycle. This lectin may interact transiently with almost all of the monoglucosylated glycoproteins that are synthesized in the ER (By similarity).
Smp_042400	G4VJE7	6183.Smp_042400.1	Putative uncharacterized protein
Smp_056760	G4LYC3	6183.Smp_056760.1	Protein disulfide-isomerase,putative
Smp_079770.1	P38658	6183.Smp_079770.1	Probable protein disulfide-isomerase ER-60 ; Belongs to the protein disulfide isomerase family.
Smp_172110	G4V9L3	6183.Smp_172110.1	Putative shc transforming protein ; Belongs to the protein disulfide isomerase family.
Smp_094680	G4V9M3	6183.Smp_094680.1	Putative heat shock protein 70 (Hsp70)
Smp_149900	G4VI41	6183.Smp_149900.1	Putative chaperonin containing t-complex protein 1, eta subunit, tcph; Molecular chaperone; assists the folding of proteins upon ATP hydrolysis.
Smp_124920	G4V613	6183.Smp_124920.1	Putative endoplasmic reticulum oxidoreductin 1 (ERO1)
Smp_174450	G4M133	6183.Smp_174450.1	Surfeit locus protein, putative
Smp_035470	G4V7R9	6183.Smp_035470.1	Dolichyl-diphosphooligosaccharide--protein glycosyltransferase 48 kDa subunit; Essential subunit of the N-oligosaccharyl transferase (OST) complex which catalyzes the transfer of a high mannose oligosaccharide from a lipid-linked oligosaccharide donor to an asparagine residue within an Asn-X-Ser/Thr consensus motif in nascent polypeptide chains; Belongs to the DDOST 48 kDa subunit family.
Smp_017360	Q94757	6183.Smp_017360.1	T-complex protein 1 subunit alpha; Molecular chaperone; assists the folding of proteins upon ATP hydrolysis. Known to play a role, in vitro, in the folding of actin and tubulin (By similarity).
Smp_046090.2	G4VPS5	6183.Smp_046090.2	Putative chaperonin containing t-complex protein 1, theta subunit, tcpq; Molecular chaperone; assists the folding of proteins upon ATP hydrolysis.
Smp_155420	G4VNI4	6183.Smp_155420.1	Putative uncharacterized protein
Smp_157700	G4VPA8	6183.Smp_157700.1	Putative uncharacterized protein
Smp_157360	G4VCS8	6183.Smp_157360.1	Putative synoviolin
Smp_133270	G4V8B5	6183.Smp_133270.1	Sel-1-like protein, sel-1l
Smp_003990	P48501	6183.Smp_003990.1	Triose-phosphate isomerase; Antigen to the host M.1 monoclonal antibody; Belongs to the triosephosphate isomerase family.
Smp_149050.2	G4LWJ9	6183.Smp_149050.2	Xtp3-transactivated protein B, putative
Smp_072900.1	G4LW12	6183.Smp_072900.1	Hsp90 co-chaperone (Tebp), putative
Smp_069160.1	G4VIN9	6183.Smp_069160.1	Putative peptidyl-prolyl cis-trans isomerase G, ppig
Smp_165540.1	G4VRN1	6183.Smp_165540.1	Peptidyl-prolyl cis-trans isomerase-like 4. ppil4
Smp_108660	G4VQK2	6183.Smp_054340.2	Putative chaperonin containing t-complex protein 1, beta subunit, tcpb; Molecular chaperone; assists the folding of proteins upon ATP hydrolysis.
Smp_172390	G4VAN7	6183.Smp_172390.1	Putative udp-galactose transporter
Smp_158380	G4VIK3	6183.Smp_158380.1	Putative mitochondrial import inner membrane translocase subunit tim44
Smp_083080.1	G4V7D8	6183.Smp_083080.1	Putative uncharacterized protein
Smp_060940.1	G4VBQ0	6183.Smp_060940.1	Protein kinase
Smp_119980	G4VMU1	6183.Smp_119980.1	Putative uncharacterized protein
Smp_169980	G4VLR4	6183.Smp_169980.1	Serine/threonine kinase
Smp_151650	G4V5V8	6183.Smp_151650.1	Putative uncharacterized protein
Smp_019060	G4VG47	6183.Smp_019060.1	Protein transport protein Sec61 subunit beta; Necessary for protein translocation in the endoplasmic reticulum.
Smp_077090	G4VTX8	6183.Smp_077090.1	Putative nitrogen fixation protein nifu; Scaffold protein for the de novo synthesis of iron- sulfur (Fe-S) clusters within mitochondria, which is required for maturation of both mitochondrial and cytoplasmic [2Fe-2S] and [4Fe-4S] proteins.
Smp_191820	G4VS58	6183.Smp_075210.2	Putative prohibitin
Smp_155870	G4VJK5	6183.Smp_155870.1	Putative mitochondrial import inner membrane translocase subunit tim17
Smp_019880	G4V8G7	6183.Smp_019880.1	Der1-like protein, derlin; May be involved in the degradation of misfolded endoplasmic reticulum (ER) luminal proteins.
Smp_099310	G4LUY9	6183.Smp_099310.1	Protein transport protein Sec23, putative
Smp_004990	G4V5L4	6183.Smp_004990.1	Putative chaperonin containing t-complex protein 1, zeta subunit, tcpz; Molecular chaperone; assists the folding of proteins upon ATP hydrolysis.
Smp_129320	G4LWT4	6183.Smp_129320.1	Cell division control protein, putative
Smp_005180	G4V5Z8	6183.Smp_005180.1	Putative uncharacterized protein
Smp_080980.1	G4VTF1	6183.Smp_080980.1	Putative uncharacterized protein
Smp_065650	G4VAI3	6183.Smp_065650.1	Putative co-chaperone protein HscB, mitochondrial (Hsc20)
Smp_063420	G4VF75	6183.Smp_063420.1	Putative chaperonin containing t-complex protein 1,epsilon subunit, tcpe; Molecular chaperone; assists the folding of proteins upon ATP hydrolysis.
Smp_040130	Q26565	6183.Smp_040130.1	Peptidyl-prolyl cis-trans isomerase; PPIases accelerate the folding of proteins. It catalyzes the cis-trans isomerization of proline imidic peptide bonds in oligopeptides; Belongs to the cyclophilin-type PPIase family. PPIase A subfamily.
Smp_165550	G4VRN4	6183.Smp_165550.1	Afg3-like protein 2 (M41 family) ; Belongs to the AAA ATPase family.
Smp_036940	G4M1B5	6183.Smp_036940.1	Sec61 gamma subunit, putative
Smp_038100	G4VHN3	6183.Smp_038100.1	ATP synthase subunit beta; Produces ATP from ADP in the presence of a proton gradient across the membrane.
Smp_018240.3	G4M0P7	6183.Smp_018240.3	Cell division control protein 48 aaa family protein (Transitional endoplasmic reticulum atpase),putative ; Belongs to the AAA ATPase family.
Smp_073500.2	G4V780	6183.Smp_073500.2	Elongation factor Tu; This protein promotes the GTP-dependent binding of aminoacyl-tRNA to the A-site of ribosomes during protein biosynthesis.
Smp_168770	G4VF32	6183.Smp_168770.1	Putative mitochondria associated granulocyte macrophage csf signaling molecule
Smp_042560	G4VRE1	6183.Smp_042560.1	Putative mitochondrial import receptor subunit tom40
Smp_024360.1	G4VQ87	6183.Smp_024360.1	Translocase of inner mitochondrial membrane 50-related
Smp_196230	G4V7I5	6183.Smp_196230.1	Putative uncharacterized protein
Smp_199700	G4M201	6183.Smp_199700.1	Stromal cell-derived factor 2-like protein
Smp_040790	Q26551	6183.Smp_040790.1	Peptidyl-prolyl cis-trans isomerase B; PPIases accelerate the folding of proteins. It catalyzes the cis-trans isomerization of proline imidic peptide bonds in oligopeptides.
Smp_041740	G4VJP7	6183.Smp_041740.1	Putative chaperonin containing t-complex protein 1, gamma subunit, tcpg; Molecular chaperone; assists the folding of proteins upon ATP hydrolysis.
Smp_059350.2	C4QDC9	6183.Smp_059350.2	Der1-like protein, derlin; May be involved in the degradation of misfolded endoplasmic reticulum (ER) luminal proteins.
Smp_002880.1	G4VLJ0	6183.Smp_002880.1	ATP synthase subunit alpha; Produces ATP from ADP in the presence of a proton gradient across the membrane.
Smp_075940	G4LUW0	6183.Smp_075940.1	Prohibitin, putative
Smp_197920	G4VIG9	6183.Smp_197920.1	Putative cationic amino acid transporter
Smp_089640.2	G4V5U3	6183.Smp_089640.2	Succinate dehydrogenase [ubiquinone] iron-sulfur subunit, mitochondrial; Iron-sulfur protein (IP) subunit of succinate dehydrogenase (SDH) that is involved in complex II of the mitochondrial electron transport chain and is responsible for transferring electrons from succinate to ubiquinone (coenzyme Q).
Smp_137190	G4M097	6183.Smp_137190.1	Frataxin homolog, mitochondrial,putative
Smp_034530.1	G4V933	6183.Smp_034530.1	Hes-B related
Smp_189920	G4LUI6	6183.Smp_127340.1	NADH-ubiquinone oxidoreductase fe-s protein 2 (Ndufs2), putative ; Belongs to the complex I 49 kDa subunit family.
Smp_143170	G4VI91	6183.Smp_143170.1	Mannosyl-oligosaccharidealpha-1,2-mannosidase-r el ated ; Belongs to the glycosyl hydrolase 47 family.
Smp_075470	G4LZ70	6183.Smp_075470.1	Cysteine desulfurylase, putative
Smp_024110	Q27877	6183.Smp_024110.1	2-phospho-D-glycerate hydro-lyase; Enolase
Smp_100120	G4VG81	6183.Smp_100120.1	Er degradation-enhancing alpha-mannosidase-like ; Belongs to the glycosyl hydrolase 47 family.

## Sheet: HSP 90
Display name	Canonical name	Database identifier	Description
Smp_030300.4	G4VFN7	6183.Smp_030300.4	Putative thrombospondin
Smp_155740	G4VJ99	6183.Smp_155740.1	Putative heat shock protein
Smp_072330.2	G4V9B9	6183.Smp_072330.2	Putative heat shock protein
Smp_049550	G4V910	6183.Smp_049550.1	Putative heat shock protein 70 (Hsp70)
Smp_069130.2	C4QFX9	6183.Smp_069130.2	Heat shock protein 70 (Hsp70)-4, putative
Smp_068270	G4VTC4	6183.Smp_068270.4	Putative heat shock transcription factor
Smp_067900	G4LZY4	6183.Smp_067900.1	Cdc37-related
Smp_064860	G4VPU9	6183.Smp_064860.1	Putative heat shock protein 70 (Hsp70)-interacting protein
Smp_097380	G4VML2	6183.Smp_097380.1	Putative groes chaperonin ; Belongs to the GroES chaperonin family.
Smp_106130.2	G4VEN0	6183.Smp_106130.2	Putative heat shock protein 70 (Hsp70)
Smp_083080.1	G4V7D8	6183.Smp_083080.1	Putative uncharacterized protein
Smp_043150	Q04702	6183.Smp_043150.1	Putative smirv1 protein; SmIrV1 protein
Smp_008545	G4LWI2	6183.Smp_008545.1	Heat shock protein HSP60, putative ; Belongs to the chaperonin (HSP60) family.
Smp_030370	Q06814	6183.Smp_030370.1	Calreticulin; Molecular calcium-binding chaperone promoting folding, oligomeric assembly and quality control in the ER via the calreticulin/calnexin cycle. This lectin may interact transiently with almost all of the monoglucosylated glycoproteins that are synthesized in the ER (By similarity).
Smp_186050	P08418	6183.Smp_106930.1	Heat shock 70 kDa protein homolog; Major immunogen in Schistosoma mansoni infections. Possibly plays an important role in parasite development and pathogenesis.
Smp_094680	G4V9M3	6183.Smp_094680.1	Putative heat shock protein 70 (Hsp70)
Smp_088950	G4VAR6	6183.Smp_088950.1	Hypoxia upregulated 1 (Hyou1)-related ; Belongs to the heat shock protein 70 family.
Smp_073930.1	G4M056	6183.Smp_073930.1	Rac-alpha serine/threonine-protein kinase (Ec 2.7.1.37) (Rac-pk-alpha)(Akt1 kinase) (Protein kinase b) (Pkb) (C-akt) (Thymoma viral proto-oncogene)
Smp_129320	G4LWT4	6183.Smp_129320.1	Cell division control protein, putative
Smp_072320	G4V9C0	6183.Smp_072320.1	Putative heat shock protein 70 (Hsp70)
Smp_020800	G4LYA2	6183.Smp_020800.1	Cysteine and histidine-rich domain (Chord)-containing, zinc binding protein, putative
Smp_034000	G4V9T5	6183.Smp_034000.1	Ubiquitously transcribed sex (X/Y) chromosome tetratricopeptide repeat protein-related
Smp_072900.1	G4LW12	6183.Smp_072900.1	Hsp90 co-chaperone (Tebp), putative
Smp_198680	G4LWZ1	6183.Smp_198680.1	Heat shock protein 70 (Hsp70)-interacting protein, putative
Smp_069160.1	G4VIN9	6183.Smp_069160.1	Putative peptidyl-prolyl cis-trans isomerase G, ppig
Smp_155020	G4LY59	6183.Smp_155020.1	Heat shock protein 70 (Hsp70)-interacting protein, putative
Smp_145990	G4VEI7	6183.Smp_145990.1	Putative suppressor of potassium transport defect 3 (Skd3 protein)
Smp_054330	G4VQK3	6183.Smp_054330.1	Peptidyl-prolyl cis-trans isomerase; PPIases accelerate the folding of proteins. It catalyzes the cis-trans isomerization of proline imidic peptide bonds in oligopeptides.
Smp_010160	G4VES6	6183.Smp_010160.1	Putative chaperone binding protein
Smp_090860	G4V8L2	6183.Smp_090860.1	Putative uncharacterized protein
Smp_020920.1	G4VQD2	6183.Smp_020920.1	Putative dnaj homolog subfamily B member 4
Smp_056390	G4VSR0	6183.Smp_056390.1	Protein kinase
Smp_038100	G4VHN3	6183.Smp_038100.1	ATP synthase subunit beta; Produces ATP from ADP in the presence of a proton gradient across the membrane.
Smp_040130	Q26565	6183.Smp_040130.1	Peptidyl-prolyl cis-trans isomerase; PPIases accelerate the folding of proteins. It catalyzes the cis-trans isomerization of proline imidic peptide bonds in oligopeptides; Belongs to the cyclophilin-type PPIase family. PPIase A subfamily.
Smp_056970.1	P20287	6183.Smp_056970.1	Glyceraldehyde-3-phosphate dehydrogenase; This antigen is associated with human resistance to schistosomiasis; Belongs to the glyceraldehyde-3-phosphate dehydrogenase family.
Smp_168350	G4VES5	6183.Smp_168350.1	Putative chaperone binding protein
Smp_155480	G4VNF0	6183.Smp_155480.1	Putative heat shock protein 70 (Hsp70)-interacting protein
Smp_065980	G4VP35	6183.Smp_065980.1	Putative heat shock protein 70 (Hsp70)-interacting protein
Smp_189640	G4VQV8	6183.Smp_171440.1	Putative mind bomb
Smp_062790	G4VA96	6183.Smp_062790.1	Putative grpe protein; Essential component of the PAM complex, a complex required for the translocation of transit peptide-containing proteins from the inner membrane into the mitochondrial matrix in an ATP-dependent manner.
Smp_066950	G4VIK7	6183.Smp_066950.1	Putative hsp70 binding protein hspbp
Smp_180180	C4QPP8	6183.Smp_180180.1	Sil1, putative
Smp_083410	G4LXB1	6183.Smp_083410.1	Elongation factor 1-gamma, putative
Smp_172110	G4V9L3	6183.Smp_172110.1	Putative shc transforming protein ; Belongs to the protein disulfide isomerase family.
Smp_079770.1	P38658	6183.Smp_079770.1	Probable protein disulfide-isomerase ER-60 ; Belongs to the protein disulfide isomerase family.
Smp_141080	G4V841	6183.Smp_141080.1	Putative DNAj (Hsp40) homolog, subfamily B, member
Smp_035200	G4V805	6183.Smp_035200.4	Putative hsp40, subfamily A, members 1,2,4
Smp_042400	G4VJE7	6183.Smp_042400.1	Putative uncharacterized protein
Smp_056760	G4LYC3	6183.Smp_056760.1	Protein disulfide-isomerase,putative
Smp_144800	G4LWX4	6183.Smp_210370.1	Ormdl proteins, putative
Smp_049600	G4V985	6183.Smp_049600.4	Putative DNAj (Hsp40) homolog, subfamily C, member
Smp_104730	G4VQ26	6183.Smp_104730.1	Putative dnaj homolog subfamily B member 4
Smp_197920	G4VIG9	6183.Smp_197920.1	Putative cationic amino acid transporter
Smp_131400	G4VL02	6183.Smp_131400.1	Putative glucosidase II beta subunit
Smp_026560.2	G4VT44	6183.Smp_026560.2	Putative calmodulin
Smp_140680.1	G4VEG1	6183.Smp_140680.1	Endothelial differentiation-related factor 1
Smp_062420.3	G4VJJ1	6183.Smp_062420.3	Putative heat shock protein 70 (Hsp70)-interacting protein
Smp_018760	G4M039	6183.Smp_018760.1	Neutral alpha-glucosidase ab (Glucosidase II alpha subunit) (Alpha glucosidase 2),putative ; Belongs to the glycosyl hydrolase 31 family.
Smp_009600	G4V5L2	6183.Smp_009600.1	Serine/threonine-protein kinase PLK; Serine/threonine kinase
Smp_203140	G4VLQ3	6183.Smp_203140.1	Putative uncharacterized protein Smp_203140
Smp_176990	G4VG61	6183.Smp_176990.1	Serine/threonine kinase
Smp_004780.1	G4VD59	6183.Smp_004780.1	Peptidylprolyl isomerase; Putative immunophilin
Smp_108660	G4VQK2	6183.Smp_054340.2	Putative chaperonin containing t-complex protein 1, beta subunit, tcpb; Molecular chaperone; assists the folding of proteins upon ATP hydrolysis.
Smp_063420	G4VF75	6183.Smp_063420.1	Putative chaperonin containing t-complex protein 1,epsilon subunit, tcpe; Molecular chaperone; assists the folding of proteins upon ATP hydrolysis.
Smp_017360	Q94757	6183.Smp_017360.1	T-complex protein 1 subunit alpha; Molecular chaperone; assists the folding of proteins upon ATP hydrolysis. Known to play a role, in vitro, in the folding of actin and tubulin (By similarity).
Smp_211260	G4M048	6183.Smp_211260.1	Subfamily S1B unassigned peptidase (S01 family)
Smp_018240.3	G4M0P7	6183.Smp_018240.3	Cell division control protein 48 aaa family protein (Transitional endoplasmic reticulum atpase),putative ; Belongs to the AAA ATPase family.
Smp_012010	A6XDL3	6183.Smp_012010.1	Forkhead transcription factor
Smp_077180	G4VTW8	6183.Smp_077180.1	Serine/threonine kinase
Smp_010930	G4VMR7	6183.Smp_010930.1	Putative heat shock protein 70 (Hsp70)-interacting protein
Smp_113170	G4VEF2	6183.Smp_140640.1	Putative uncharacterized protein
Smp_172700	G4V5Q0	6183.Smp_172700.1	Serine/threonine kinase
Smp_002880.1	G4VLJ0	6183.Smp_002880.1	ATP synthase subunit alpha; Produces ATP from ADP in the presence of a proton gradient across the membrane.
Smp_075940	G4LUW0	6183.Smp_075940.1	Prohibitin, putative
Smp_080730	G4VLX9	6183.Smp_080730.1	Serine/threonine kinase ; Belongs to the protein kinase superfamily.
Smp_155330	G4LUN3	6183.Smp_155330.1	Serine/threonine kinase
Smp_052910	G4VGF4	6183.Smp_052910.1	Skp1-related ; Belongs to the SKP1 family.
Smp_041820	G4VJQ4	6183.Smp_041820.1	Serine/threonine kinase ; Belongs to the protein kinase superfamily.
Smp_137370	G4V635	6183.Smp_137370.1	Serine/threonine kinase
Smp_075690	G4VT73	6183.Smp_075690.1	Putative translation elongation factor G
Smp_046090.2	G4VPS5	6183.Smp_046090.2	Putative chaperonin containing t-complex protein 1, theta subunit, tcpq; Molecular chaperone; assists the folding of proteins upon ATP hydrolysis.
Smp_132690	G4LUD7	6183.Smp_132690.1	Ruvb-like 2 (Reptin) ; Belongs to the RuvB family.
Smp_048990	G4VC02	6183.Smp_048990.1	Putative beclin
Smp_064050.2	G4VIM8	6183.Smp_064050.2	Ruvb-related reptin and pontin ; Belongs to the RuvB family.
Smp_076880	G4LXE9	6183.Smp_076880.1	Putative uncharacterized protein
Smp_168600	G4VQW6	6183.Smp_168600.1	Putative aryl hydrocarbon receptor
Smp_143400	G4LWS2	6183.Smp_143400.1	Protein kinase
Smp_059480	G4VKD9	6183.Smp_059480.1	Peroxiredoxin, Prx1
Smp_179910	G4VH33	6183.Smp_179910.1	Ras-like protein
Smp_084610	G4V6D7	6183.Smp_084610.1	Fas-associated factor-related
Smp_042390	G4VJE6	6183.Smp_042390.1	Putative 2-deoxyglucose-6-phosphate phosphatase
Smp_121810	G4VGD8	6183.Smp_121810.1	Putative uncharacterized protein
Smp_000740.2	O17453	6183.Smp_000740.2	26S proteasome non-ATPase regulatory subunit 4; Binds and presumably selects ubiquitin-conjugates for destruction.
Smp_148660	G4V907	6183.Smp_148660.1	DNA ligase
Smp_053990	G4VHQ8	6183.Smp_053990.1	Putative heat shock protein 70 (Hsp70)-interacting protein
Smp_164770	C4QII2	6183.Smp_164770.1	Autophagy protein 5; Involved in autophagic vesicle formation.

## Sheet: ALL HSPS
Display name	Canonical name	Database identifier	Description
Smp_000850	G4V657	6183.Smp_000850.1	Putative DNAj domain
Smp_146900	G4VPS4	6183.Smp_146900.1	Putative dnaj (Hsp40) homolog, subfamily C, member
Smp_155740	G4VJ99	6183.Smp_155740.1	Putative heat shock protein
Smp_173390	G4VAY1	6183.Smp_173390.1	Putative ribosomal protein L5
Smp_172510.1	G4VM70	6183.Smp_172510.1	DNAj-related
Smp_078800	G4VEK3	6183.Smp_078800.1	Putative dnaj homolog subfamily B member
Smp_132040	G4VNY8	6183.Smp_132040.1	Putative uncharacterized protein
Smp_186050	P08418	6183.Smp_106930.1	Heat shock 70 kDa protein homolog; Major immunogen in Schistosoma mansoni infections. Possibly plays an important role in parasite development and pathogenesis.
Smp_125170	G4V747	6183.Smp_125170.1	Rab and DNAJ domain-containing protein
Smp_030300.4	G4VFN7	6183.Smp_030300.4	Putative thrombospondin
Smp_020920.1	G4VQD2	6183.Smp_020920.1	Putative dnaj homolog subfamily B member 4
Smp_072320	G4V9C0	6183.Smp_072320.1	Putative heat shock protein 70 (Hsp70)
Smp_083450	G4LXJ2	6183.Smp_083450.1	DNAj homolog subfamily C member, putative
Smp_151650	G4V5V8	6183.Smp_151650.1	Putative uncharacterized protein
Smp_104730	G4VQ26	6183.Smp_104730.1	Putative dnaj homolog subfamily B member 4
Smp_153360	G4VK27	6183.Smp_153360.1	DNAj-related
Smp_047190	G4VN88	6183.Smp_047190.1	Serine/threonine kinase
Smp_210160	G4LVA7	6183.Smp_210160.1	Putative uncharacterized protein
Smp_097380	G4VML2	6183.Smp_097380.1	Putative groes chaperonin ; Belongs to the GroES chaperonin family.
Smp_136910	G4VHC7	6183.Smp_136910.1	DNAj-related
Smp_194080	C4QU98	6183.Smp_194080.1	DNAj homolog subfamily C member, putative
Smp_008545	G4LWI2	6183.Smp_008545.1	Heat shock protein HSP60, putative ; Belongs to the chaperonin (HSP60) family.
Smp_132870	C4Q2I0	6183.Smp_132870.1	DNAj homolog subfamily B member, putative
Smp_065650	G4VAI3	6183.Smp_065650.1	Putative co-chaperone protein HscB, mitochondrial (Hsc20)
Smp_049600.4	G4V985	6183.Smp_049600.4	Putative DNAj (Hsp40) homolog, subfamily C, member
Smp_138680.2	C4Q5L0	6183.Smp_138680.2	DNAj homolog subfamily C member, putative
Smp_141080	G4V841	6183.Smp_141080.1	Putative DNAj (Hsp40) homolog, subfamily B, member
Smp_106130.2	G4VEN0	6183.Smp_106130.2	Putative heat shock protein 70 (Hsp70)
Smp_072330.2	G4V9B9	6183.Smp_072330.2	Putative heat shock protein
Smp_105960	G4VEQ0	6183.Smp_105960.1	Zuotin related factor
Smp_022330	G4VPH9	6183.Smp_022330.1	Putative dnaj homolog subfamily B member 2, 6, 8
Smp_088950	G4VAR6	6183.Smp_088950.1	Hypoxia upregulated 1 (Hyou1)-related ; Belongs to the heat shock protein 70 family.
Smp_005070.1	G4V5M3	6183.Smp_005070.1	Putative chaperone protein DNAj
Smp_069130.2	C4QFX9	6183.Smp_069130.2	Heat shock protein 70 (Hsp70)-4, putative
Smp_006690	G4V9V8	6183.Smp_006690.1	DNAj-related
Smp_043970	G4M0T7	6183.Smp_043970.1	DNAj homolog subfamily C member, putative
Smp_157780	G4VP36	6183.Smp_157780.1	Putative chaperone protein DNAj
Smp_145670	G4VK99	6183.Smp_145670.1	DNAj-related
Smp_136540	G4LX54	6183.Smp_136540.1	DNAj-related
Smp_035200.4	G4V805	6183.Smp_035200.4	Putative hsp40, subfamily A, members 1,2,4
Smp_096010	G4M0M8	6183.Smp_096010.1	DNAj homolog subfamily A member, putative
Smp_049550	G4V910	6183.Smp_049550.1	Putative heat shock protein 70 (Hsp70)
Smp_062790	G4VA96	6183.Smp_062790.1	Putative grpe protein; Essential component of the PAM complex, a complex required for the translocation of transit peptide-containing proteins from the inner membrane into the mitochondrial matrix in an ATP-dependent manner.
Smp_145990	G4VEI7	6183.Smp_145990.1	Putative suppressor of potassium transport defect 3 (Skd3 protein)
Smp_094680	G4V9M3	6183.Smp_094680.1	Putative heat shock protein 70 (Hsp70)
Smp_064860	G4VPU9	6183.Smp_064860.1	Putative heat shock protein 70 (Hsp70)-interacting protein
Smp_068270.4	G4VTC4	6183.Smp_068270.4	Putative heat shock transcription factor
Smp_083080.1	G4V7D8	6183.Smp_083080.1	Putative uncharacterized protein
Smp_043150	Q04702	6183.Smp_043150.1	Putative smirv1 protein; SmIrV1 protein
Smp_155020	G4LY59	6183.Smp_155020.1	Heat shock protein 70 (Hsp70)-interacting protein, putative
Smp_072900.1	G4LW12	6183.Smp_072900.1	Hsp90 co-chaperone (Tebp), putative
Smp_069160.1	G4VIN9	6183.Smp_069160.1	Putative peptidyl-prolyl cis-trans isomerase G, ppig
Smp_129320	G4LWT4	6183.Smp_129320.1	Cell division control protein, putative
Smp_066950	G4VIK7	6183.Smp_066950.1	Putative hsp70 binding protein hspbp
Smp_180180	C4QPP8	6183.Smp_180180.1	Sil1, putative
Smp_189640	G4VQV8	6183.Smp_171440.1	Putative mind bomb
Smp_056970.1	P20287	6183.Smp_056970.1	Glyceraldehyde-3-phosphate dehydrogenase; This antigen is associated with human resistance to schistosomiasis; Belongs to the glyceraldehyde-3-phosphate dehydrogenase family.
Smp_030370	Q06814	6183.Smp_030370.1	Calreticulin; Molecular calcium-binding chaperone promoting folding, oligomeric assembly and quality control in the ER via the calreticulin/calnexin cycle. This lectin may interact transiently with almost all of the monoglucosylated glycoproteins that are synthesized in the ER (By similarity).
Smp_083410	G4LXB1	6183.Smp_083410.1	Elongation factor 1-gamma, putative
Smp_172110	G4V9L3	6183.Smp_172110.1	Putative shc transforming protein ; Belongs to the protein disulfide isomerase family.
Smp_042400	G4VJE7	6183.Smp_042400.1	Putative uncharacterized protein
Smp_017360	Q94757	6183.Smp_017360.1	T-complex protein 1 subunit alpha; Molecular chaperone; assists the folding of proteins upon ATP hydrolysis. Known to play a role, in vitro, in the folding of actin and tubulin (By similarity).
Smp_108660	G4VQK2	6183.Smp_054340.2	Putative chaperonin containing t-complex protein 1, beta subunit, tcpb; Molecular chaperone; assists the folding of proteins upon ATP hydrolysis.
Smp_056760	G4LYC3	6183.Smp_056760.1	Protein disulfide-isomerase,putative
Smp_079770.1	P38658	6183.Smp_079770.1	Probable protein disulfide-isomerase ER-60 ; Belongs to the protein disulfide isomerase family.
Smp_067900	G4LZY4	6183.Smp_067900.1	Cdc37-related
Smp_038100	G4VHN3	6183.Smp_038100.1	ATP synthase subunit beta; Produces ATP from ADP in the presence of a proton gradient across the membrane.
Smp_158380	G4VIK3	6183.Smp_158380.1	Putative mitochondrial import inner membrane translocase subunit tim44
Smp_077090	G4VTX8	6183.Smp_077090.1	Putative nitrogen fixation protein nifu; Scaffold protein for the de novo synthesis of iron- sulfur (Fe-S) clusters within mitochondria, which is required for maturation of both mitochondrial and cytoplasmic [2Fe-2S] and [4Fe-4S] proteins.
Smp_046090.2	G4VPS5	6183.Smp_046090.2	Putative chaperonin containing t-complex protein 1, theta subunit, tcpq; Molecular chaperone; assists the folding of proteins upon ATP hydrolysis.
Smp_065980	G4VP35	6183.Smp_065980.1	Putative heat shock protein 70 (Hsp70)-interacting protein
Smp_053820	G4VHS1	6183.Smp_053820.1	Putative preprotein translocase secy subunit (Sec61)
Smp_076880	G4LXE9	6183.Smp_076880.1	Putative uncharacterized protein
Smp_056390	G4VSR0	6183.Smp_056390.1	Protein kinase
Smp_149900	G4VI41	6183.Smp_149900.1	Putative chaperonin containing t-complex protein 1, eta subunit, tcph; Molecular chaperone; assists the folding of proteins upon ATP hydrolysis.
Smp_054330	G4VQK3	6183.Smp_054330.1	Peptidyl-prolyl cis-trans isomerase; PPIases accelerate the folding of proteins. It catalyzes the cis-trans isomerization of proline imidic peptide bonds in oligopeptides.
Smp_080980.1	G4VTF1	6183.Smp_080980.1	Putative uncharacterized protein
Smp_073930.1	G4M056	6183.Smp_073930.1	Rac-alpha serine/threonine-protein kinase (Ec 2.7.1.37) (Rac-pk-alpha)(Akt1 kinase) (Protein kinase b) (Pkb) (C-akt) (Thymoma viral proto-oncogene)
Smp_035470	G4V7R9	6183.Smp_035470.1	Dolichyl-diphosphooligosaccharide--protein glycosyltransferase 48 kDa subunit; Essential subunit of the N-oligosaccharyl transferase (OST) complex which catalyzes the transfer of a high mannose oligosaccharide from a lipid-linked oligosaccharide donor to an asparagine residue within an Asn-X-Ser/Thr consensus motif in nascent polypeptide chains; Belongs to the DDOST 48 kDa subunit family.
Smp_042560	G4VRE1	6183.Smp_042560.1	Putative mitochondrial import receptor subunit tom40
Smp_062420.3	G4VJJ1	6183.Smp_062420.3	Putative heat shock protein 70 (Hsp70)-interacting protein
Smp_075470	G4LZ70	6183.Smp_075470.1	Cysteine desulfurylase, putative
Smp_040130	Q26565	6183.Smp_040130.1	Peptidyl-prolyl cis-trans isomerase; PPIases accelerate the folding of proteins. It catalyzes the cis-trans isomerization of proline imidic peptide bonds in oligopeptides; Belongs to the cyclophilin-type PPIase family. PPIase A subfamily.
Smp_073500.2	G4V780	6183.Smp_073500.2	Elongation factor Tu; This protein promotes the GTP-dependent binding of aminoacyl-tRNA to the A-site of ribosomes during protein biosynthesis.
Smp_124920	G4V613	6183.Smp_124920.1	Putative endoplasmic reticulum oxidoreductin 1 (ERO1)
Smp_099310	G4LUY9	6183.Smp_099310.1	Protein transport protein Sec23, putative
Smp_210400	G4V8C7	6183.Smp_210400.1	ATP-dependent Clp protease proteolytic subunit
Smp_002880.1	G4VLJ0	6183.Smp_002880.1	ATP synthase subunit alpha; Produces ATP from ADP in the presence of a proton gradient across the membrane.
Smp_004600	G4VHD9	6183.Smp_004600.1	T-complex protein 1 subunit delta; Molecular chaperone; assists the folding of proteins upon ATP hydrolysis.
Smp_140680.1	G4VEG1	6183.Smp_140680.1	Endothelial differentiation-related factor 1
Smp_020800	G4LYA2	6183.Smp_020800.1	Cysteine and histidine-rich domain (Chord)-containing, zinc binding protein, putative
Smp_075940	G4LUW0	6183.Smp_075940.1	Prohibitin, putative
Smp_056440	G4VSQ5	6183.Smp_056440.1	Superoxide dismutase; Destroys radicals which are normally produced within the cells and which are toxic to biological systems.
Smp_100120	G4VG81	6183.Smp_100120.1	Er degradation-enhancing alpha-mannosidase-like ; Belongs to the glycosyl hydrolase 47 family.
Smp_034000	G4V9T5	6183.Smp_034000.1	Ubiquitously transcribed sex (X/Y) chromosome tetratricopeptide repeat protein-related
Smp_119980	G4VMU1	6183.Smp_119980.1	Putative uncharacterized protein
Smp_198680	G4LWZ1	6183.Smp_198680.1	Heat shock protein 70 (Hsp70)-interacting protein, putative
Smp_019060	G4VG47	6183.Smp_019060.1	Protein transport protein Sec61 subunit beta; Necessary for protein translocation in the endoplasmic reticulum.
Smp_155870	G4VJK5	6183.Smp_155870.1	Putative mitochondrial import inner membrane translocase subunit tim17
Smp_131400	G4VL02	6183.Smp_131400.1	Putative glucosidase II beta subunit
Smp_168770	G4VF32	6183.Smp_168770.1	Putative mitochondria associated granulocyte macrophage csf signaling molecule
Smp_036940	G4M1B5	6183.Smp_036940.1	Sec61 gamma subunit, putative
8342531	G4VBQ0	6183.Smp_060940.1	Protein kinase
Smp_010160	G4VES6	6183.Smp_010160.1	Putative chaperone binding protein
Smp_090860	G4V8L2	6183.Smp_090860.1	Putative uncharacterized protein
Smp_165400.3	G4V7M2	6183.Smp_165400.3	Putative propionyl-CoA carboxylase alpha subunit
Smp_191820	G4VS58	6183.Smp_075210.2	Putative prohibitin
Smp_024360.1	G4VQ87	6183.Smp_024360.1	Translocase of inner mitochondrial membrane 50-related
Smp_004990	G4V5L4	6183.Smp_004990.1	Putative chaperonin containing t-complex protein 1, zeta subunit, tcpz; Molecular chaperone; assists the folding of proteins upon ATP hydrolysis.
Smp_199700	G4M201	6183.Smp_199700.1	Stromal cell-derived factor 2-like protein
Smp_034530.1	G4V933	6183.Smp_034530.1	Hes-B related
Smp_197920	G4VIG9	6183.Smp_197920.1	Putative cationic amino acid transporter
Smp_174450	G4M133	6183.Smp_174450.1	Surfeit locus protein, putative
Smp_137190	G4M097	6183.Smp_137190.1	Frataxin homolog, mitochondrial,putative
Smp_157700	G4VPA8	6183.Smp_157700.1	Putative uncharacterized protein
Smp_155420	G4VNI4	6183.Smp_155420.1	Putative uncharacterized protein
Smp_063420	G4VF75	6183.Smp_063420.1	Putative chaperonin containing t-complex protein 1,epsilon subunit, tcpe; Molecular chaperone; assists the folding of proteins upon ATP hydrolysis.
Smp_126490	G4VN42	6183.Smp_126490.1	Lon protease homolog ; Belongs to the peptidase S16 family.
Smp_018240.3	G4M0P7	6183.Smp_018240.3	Cell division control protein 48 aaa family protein (Transitional endoplasmic reticulum atpase),putative ; Belongs to the AAA ATPase family.
Smp_157360	G4VCS8	6183.Smp_157360.1	Putative synoviolin
Smp_133270	G4V8B5	6183.Smp_133270.1	Sel-1-like protein, sel-1l
Smp_168350	G4VES5	6183.Smp_168350.1	Putative chaperone binding protein
Smp_155480	G4VNF0	6183.Smp_155480.1	Putative heat shock protein 70 (Hsp70)-interacting protein
Smp_003990	P48501	6183.Smp_003990.1	Triose-phosphate isomerase; Antigen to the host M.1 monoclonal antibody; Belongs to the triosephosphate isomerase family.
Smp_149050.2	G4LWJ9	6183.Smp_149050.2	Xtp3-transactivated protein B, putative
Smp_005180	G4V5Z8	6183.Smp_005180.1	Putative uncharacterized protein
Smp_165550	G4VRN4	6183.Smp_165550.1	Afg3-like protein 2 (M41 family) ; Belongs to the AAA ATPase family.
Smp_093800	G4M0Q7	6183.Smp_093800.1	Putative uncharacterized protein
Smp_063480	G4VF70	6183.Smp_063480.1	Putative atp-dependent clp protease ATP-binding subunit clpx
Smp_018760	G4M039	6183.Smp_018760.1	Neutral alpha-glucosidase ab (Glucosidase II alpha subunit) (Alpha glucosidase 2),putative ; Belongs to the glycosyl hydrolase 31 family.
Smp_165540.1	G4VRN1	6183.Smp_165540.1	Peptidyl-prolyl cis-trans isomerase-like 4. ppil4
Smp_134010.1	G4VE14	6183.Smp_134010.1	Putative zinc finger protein
Smp_010930	G4VMR7	6183.Smp_010930.1	Putative heat shock protein 70 (Hsp70)-interacting protein
Smp_016130	G4V5G1	6183.Smp_016130.1	Putative mitochondrial import inner membrane translocase subunit tim10
Smp_167200	G4V7D6	6183.Smp_167200.1	Putative ATPase
Smp_059480	G4VKD9	6183.Smp_059480.1	Peroxiredoxin, Prx1
Smp_030920.1	G4VLT9	6183.Smp_030920.1	Putative mitochondrial import receptor subunit tom22
Smp_048990	G4VC02	6183.Smp_048990.1	Putative beclin
Smp_172390	G4VAN7	6183.Smp_172390.1	Putative udp-galactose transporter
Smp_079390	G4V7A0	6183.Smp_079390.1	Protein kinase
Smp_164770	C4QII2	6183.Smp_164770.1	Autophagy protein 5; Involved in autophagic vesicle formation.
Smp_154420.1	G4VAK4	6183.Smp_154420.1	Putative clathrin heavy chain; Clathrin is the major protein of the polyhedral coat of coated pits and vesicles.
