# Supplementary material for: Molecular insights into the heat shock proteins of the human parasitic blood fluke Schistosoma mansoni
Source: Parasit Vectors. 2022 Oct 13;15:365. doi: 10.1186/s13071-022-05500-7 (PMC9559072; doi:10.1186/s13071-022-05500-7)
Supplement: Supplementary file 5 — Additional file 5: Dataset S4. Phosphorylation sites within Schistosoma mansoni HSPs, mined from the S. mansoni phosphoprotein dataset, and motifs identified with HPRD and PHOSIDA. Six tabs are included, representing (i) the identified phosphorylation sites; (ii) sequence (+/− six amino acids) surrounding the phosphorylation site; and (iii–vi) motifs identified within HSPs 40, 60, 70, and 90. [file 13071_2022_5500_MOESM5_ESM.xlsx]

## Sheet: Phosphosites
Phosphorylation sites identified by Hirst et al. (54).
pY IAP, IMAC, and pS/pT IAP, refer to the phosphoprotein isolation strategy as detailed in Hirst et al. (54)
Families:	HSP 90, HSP 60, HSP 70 and HSP 40
	pY IAP				IMAC				pS/pT IAP
HSP Family	Smp identifier	Protein name (predicted)	Site (position)	Peptide	Smp identifier	Description	Site (position)	Peptide	Smp identifier	Protein name	Site (position)	Peptide
	Smp_340630.1 (Smp_030300)	Endoplasmin Putative	286	RVY*ISDAAEDLLPK	Smp_340630.1 (Smp_030300)	endoplasmin, putative	2098	S*HSITNYLSR	Smp_340630.1 (Smp_030300)	endoplasmin, putative	1797	IREPT*QEEQHQAYIVNEAK
	Smp_340630.1 (Smp_030300)	Endoplasmin Putative	288	RVYIS*DAAEDLLPK	Smp_340630.1 (Smp_030300)	endoplasmin, putative	2100	KSHS*ITNYLSR
					Smp_340630.1 (Smp_030300)	endoplasmin, putative		DPS*SLLSDIPVSRPNEGLSTASDTLTK
					Smp_340630.1 (Smp_030300)	endoplasmin, putative		DPSS*LLSDIPVSRPNEGLSTASDTLTK
	Smp_072330.1	heat shock protein, putative	350	SNIKLY*VR	Smp_072330.1	heat shock protein, putative	221, 225	T*KEVS*DDESEKVESK	Smp_072330.1; Smp_072330.2	heat shock protein, putative	225	TKEVS*DDESEKVESK
	Smp_072330.1	heat shock protein, putative	479	M#KPEQQDIY*YITGESK	Smp_072330.1	heat shock protein, putative	225, 229	TKEVS*DDES*EKVESK
HSP 90	Smp_072330.1	heat shock protein, putative	57	YKS*LTDPSVLDTGEEM#YIK	Smp_072330.1	heat shock protein, putative	225	TKEVS*DDESEKVESK
	Smp_072330.1	heat shock protein, putative	614	DSSTMGY*MAAKK	Smp_072330.1	heat shock protein, putative	229	TKEVSDDES*EKVESK
					Smp_072330.1	heat shock protein, putative	240	ETEES*DDKPKVEDLDEDEEDENKEK
					Smp_072330.1	heat shock protein, putative	440	LGIHEDS*VNR
					Smp_072330.1	heat shock protein, putative	541	DGLQLPES*EEEKKQFEELK
					Smp_072330.1	heat shock protein, putative	555	QFEELKASY*ETLCK
					Smp_072330.1	heat shock protein, putative	582	LTNS*PCCVVTSEFGWSANMER
					Smp_072330.1	heat shock protein, putative	609	AQALRDS*STMGYMAAK
					Smp_072330.1	heat shock protein, putative	386	GVVDSEDIPLNLS*R
					Smp_155740	heat shock protein, putative	392	GVVDSEDIPLNLS*R
					Smp_008545	heat shock protein HSP60, putative	11	GT*LAPVR
					Smp_008545	heat shock protein HSP60, putative	525, 535, 538	T*ALVDAAGVAS*LLT*
HSP 60					Smp_008545	heat shock protein HSP60, putative	68	NVIIESSWKS*PK
	Smp_049550	heat shock protein 70 (hsp70), putative	124	NKPY*VEVHVGSEVK
	Smp_069130.2; Smp_069130.1	heat shock protein 70 (hsp70)-4, putative	586; 586	Y*HDLSIEVSNM#QFTTK	Smp_069130.1	heat shock protein 70 (hsp70)-4, putative	794	VTDIISQQQAMESVCHPIINT*PKPPTASPTNNTPDLNSQNSGQSNDVNNPK
					Smp_069130.1	heat shock protein 70 (hsp70)-4, putative	799	VTDIISQQQAM#ESVCHPIINTPKPPT*ASPTNNTPDLNSQNSGQSNDVNNPK
					Smp_069130.1	heat shock protein 70 (hsp70)-4, putative	801	VTDIISQQQAM#ESVCHPIINTPKPPTAS*PTNNTPDLNSQNSGQSNDVNNPK
					Smp_069130.1	heat shock protein 70 (hsp70)-4, putative	803	VTDIISQQQAMESVCHPIINTPKPPTASPT*NNTPDLNSQNSGQSNDVNNPK
					Smp_069130.1	heat shock protein 70 (hsp70)-4, putative	806	VTDIISQQQAMESVCHPIINTPKPPTASPTNNT*PDLNSQNSGQSNDVNNPK
					Smp_069130.1;Smp_069130.2	heat shock protein 70 (hsp70)-4, putative	561; 561	QEVTTASNEDTESQNPPVDT*NQTNTQDSTSPK
					Smp_069130.1;Smp_069130.2	heat shock protein 70 (hsp70)-4, putative	566; 566	QEVTTASNEDTESQNPPVDTNQTNT*QDSTSPK
					Smp_069130.1;Smp_069130.2	heat shock protein 70 (hsp70)-4, putative	569; 569	QEVTTASNEDTESQNPPVDTNQTNTQDS*TSPK
					Smp_069130.1;Smp_069130.2	heat shock protein 70 (hsp70)-4, putative	570;570	QEVTTASNEDTESQNPPVDTNQTNTQDST*SPK
					Smp_069130.1;Smp_069130.2	heat shock protein 70 (hsp70)-4, putative	571; 571	QEVTTASNEDTESQNPPVDTNQTNTQDSTS*PK
	Smp_106130.1	heat shock protein 70 (hsp70), putative	330	AKLEY*LVESLIKR	Smp_106130.1	heat shock protein 70 (hsp70), putative	71	TTPSVVAFT*SDGER
	Smp_ 302170.1 (Smp_106930)	heat shock protein 70, putative	13	PNAIGIDLGTTY*SCVGVFQHGK	Smp_ 302170.1(Smp_106930)	heat shock protein 70, putative	138	TVS*DAVITVPAYFNDSQR	Smp_ 302170.1(Smp_106930)	heat shock protein 70, putative	327	MDKS*QIHDIVLVGGSTR
	Smp_ 302170.1 (Smp_106930)	heat shock protein 70, putative	39	TTPSY*VAFTDSER	Smp_ 302170.1(Smp_106930)	heat shock protein 70, putative	539	NS*LESYVYTMK
	Smp_ 302170.1 (Smp_106930)	heat shock protein 70, putative	428	QTQTFTT*YSDNQPGVLIQVFEGER	Smp_ 302170.1(Smp_106930)	heat shock protein 70, putative	627	VYQAGGMPGGMHEASGAGGGS*GKGPTIEEVD
					Smp_ 302170.1(Smp_106930)	heat shock protein 70, putative	632	VYQAGGM#PGGM#HEASGAGGGSGKGPT*IEEVD
					Smp_022330	DNAj homolog subfamily B member 2, 6, 8 putative	149	QSGSPY*HHAGR
					Smp_020920.2;Smp_020920.1	DNAj homolog subfamily B member 4,, putative	118;105	S*TVGEPM#NVDDFFGGSPFGGFFETR
					Smp_020920.2;Smp_020920.1	DNAj homolog subfamily B member 4,, putative	119;106	ST*VGEPM#NVDDFFGGSPFGGFFETR
					Smp_020920.2;Smp_020920.1	DNAj homolog subfamily B member 4,, putative	133;120	STVGEPM#NVDDFFGGT*PFGGFFETR
					Smp_020920.2;Smp_020920.1	DNAj homolog subfamily B member 4,, putative	163;150	PPIYHDLS*VSLQDVLHGTTK
					Smp_020920.2;Smp_020920.1	DNAj homolog subfamily B member 4,, putative	165;152	KAQQDPPIYHDLSVS*LQDVLHGTTK
	Smp_035200.1	hsp40, subfamily A, members 1,2,4, putative	33	ALKY*HPDKNPDSADKFK	Smp_035200.1	hsp40, subfamily A, members 1,2,4, putative	361	LLPPPTCIEDIPEDAES*VELHPFD
	Smp_035200.1	hsp40, subfamily A, members 1,2,4, putative	7	KY*YDLLGVPVTATEAEIK	Smp_035200.1	hsp40, subfamily A, members 1,2,4, putative	389392	RGEVYEDVDGS*ESS*NPR
HSP 40	Smp_035200.1	hsp40, subfamily A, members 1,2,4, putative	8	KYY*DLLGVPVTATEAEIKK	Smp_035200.1	hsp40, subfamily A, members 1,2,4, putative	389	GEVYEDVDGS*ESSNPR
	Smp_035200.1	hsp40, subfamily A, members 1,2,4, putative	295	TLVINSRPGEVY*TNKDFR	Smp_035200.1	hsp40, subfamily A, members 1,2,4, putative	391	RGEVYEDVDGSES*SNPR
	Smp_035200.1	hsp40, subfamily A, members 1,2,4, putative	383	RGEVY*EDVDGSESSNPR	Smp_035200.1	hsp40, subfamily A, members 1,2,4, putative	392	RGEVYEDVDGSESS*NPR
					Smp_047190	serine/threonine kinase	1054, 1068, 1072	QTDQKSFVDDLFNFNSSVEVNS*KTDIDWENVFGITS*SEST*KT
					Smp_047190	serine/threonine kinase	1246	LNSQNCSSTNATNGDNTYT*PPSSNR
					Smp_047190	serine/threonine kinase	1443	WMSTS*HENIAR
					Smp_096010.1; Smp_096010.2	DNAj homolog subfamily A member, putative	117;117	FGSASTQNNFGGGQSHGFEFHS*NINPEELFR
					Smp_105960	zuotin related factor	28,31	ELCGETHEESLS*DDS*DDESYLK
					Smp_136540.1;Smp_136540.2; Smp_136540.3	DNAj-related	199;199;63	KTS*LPQTVPVR	Smp_136540.1;Smp_136540.2; Smp_136540.3	DNAj-related	216;216;80	TSYS*FNFGSSSRPGHPPIR
					Smp_136540.1;Smp_136540.2; Smp_136540.3	DNAj-related	216;216;80	TSYS*FNFGSSSR
					Smp_141080	DNAj (hsp40) homolog, subfamily B, member, putative	245248279	RGDDLYT*NIT*LTLVQSLNGYHVTFPHLDGHQVVISSDYVTS*PGTIIHKPN
					Smp_145670	DNAj-related	623	NS*LLGSEK

## Sheet: +-6 surrounding sequences
	HSP Family	Smp_ID	Phosphosites	Phosphorylated residue and +/- 6 surrounding amino acids
	HSP 90	Smp_340630 (030300)	286	LYVRRVYISDAAE
			288	VRRVYISDAAEDL
			2098	KKIHRKSHSITNY
			2100	IHRKSHSITNYLS
			1797	LRIREPTQEEQHQ
		Smp_072330	350	RSNIKLYVRRVLI
			479	PEQQDIYYITGES
			57	DKLRYKSLTDPSV
			614	DSSTMGYMAAKKQ
			221	VVNKERTKEVSDD
			225	ERTKEVSDDESEK
			229	EVSDDESEKVESK
			240	SKETEESDDKPKV
			440	LGIHEDSVNRAKL
			541	GLQLPESEEEKKQ
			555	EELKASYETLCKE
			582	SNRLTNSPCCVVT
			609	AQALRDSSTMGYM
			386	DLPLNLSREVLQQ
		Smp_155740	392	DIPLNLSRELLQD
	HSP 60	Smp_008545	11	FATLRGTLAPVRH
			525	PTKVVRTALVDAA
			535	DAAGVASLLTTAE
			538	GVASLLTTAETVV
			68	IESSWKSPKITKD
	HSP 70	Smp_049550	124	NKKNKPYVEVHVG
		Smp_069130	586	KKKFTKYHDLSIE
			794	CHPIINTPKPPTA
			799	NTPKPPTASPTNN
			801	PKPPTASPTNNTP
			803	PPTASPTNNTPDL
			806	ASPTNNTPDLNSQ
			561	QNPPVDTNQTNTQ
			566	DTNQTNTQDSTSP
			569	QTNTQDSTSPKKK
			570	TNTQDSTSPKKKT
			571	NTQDSTSPKKKTV
		Smp_106130	330	TRAKLEYLVESLI
			71	PSVVAFTSDGERL
		Smp_302170(106930)	13	IDLGTTYSCVGVF
			39	NRTTPSYVAFTDS
			428	QTQTFTTYSDNQP
			138	YLGRTVSDAVITV
			539	RVSAKNSLESYVY
			627	SGAGGGSGKGPTI
			632	GSGKGPTIEEVD (end of sequence)
			327	DAKMDKSQIHDIV
	HSP 40	Smp_022330	149	RQSGPYHHAGRS
		Smp_020920	118	TSEGRRSTVGEPM
			119	SEGRRSTVGEPMN
			133	DDFFGGTPFGGFF
			163	PIYHDLSVSLQDV
			165	YHDLSVSLQDVLH
		Smp_035200	33	RQKALKYHPDKNP
			7	MVKERKYYDLLGV
			8	VKERKYYDLLGVP
			295	SRPGEVYTNKDFR
			383	ERRGEVYEDVDGS
			361	IPEDAESVELHPF
			389	YEDVDGSESSNPR
			391	DVDGSESSNPRVQ
			392	VDGSESSNPRVQC
		Smp_047190	1054	SSVEVNSKTDIDW
			1068	NVFGITSSESTKT
			1072	ITSSESTKTTTII
			1246	NGDNTYTPPSSNR
			1443	DKWMSTSHENIAR
		Smp_096010	117	HGFEFHSNINPEE
		Smp_105960	28	THEESLSDDSDDE
			31	ESLSDDSDDESYL
		Smp_136540	199	ERVRKTSLPQTVP
			216	STKTSYSFNFGSS
		Smp_141080	245	RGDDLYTNITLTL
			248	DLYTNITLTLVQS
			279	SSDYVTSPGTIIH
		Smp_145670	623	QQQQRNSLLGSEK

## Sheet: HSP40 Kinase and Binding Motif
Smp_020920		Serine/Threonine Kinase Motif							Serine Threonine Binding Motif
		Position in	Sequence in	Corresponding motif	Features of motif described in the literature	Link to original	Predicted match		Position in	Sequence in	Corresponding motif	Features of motif described in the literature	Link to original
		query protein	query protein	described in the literature		article describing	with Phosida		query protein	query protein	described in the literature		article describing
				(phosphorylated residues in red)		the motif					(phosphorylated residues in red)		the motif
		116 - 118	RRS	RXpS	PKA kinase substrate motif		Y		118 - 120	STV	S[pS/pT]X	MDC1 BRCT domain binding motif
		116 - 118	RRS	[R/K]X[pS/pT]	PKA kinase substrate motif		Y		118 - 120	STV	S[pS/pT]X	Plk1 PBD domain binding motif
		116 - 118	RRS	[R/K]X[pS/pT]	PKC kinase substrate motif		Y		133 - 134	TP	[pS/pT]P	WW domain binding motif
		116 - 119	RRST	RXX[pS/pT]	Calmodulin-dependent protein kinase II substrate motif		N
		116 - 119	RRST	[R/K]XX[pS/pT]	PKC kinase substrate motif		N
		116 - 119	RRST	[R/K][R/K]X[pS/pT]	PKA kinase substrate motif		N
		116 - 119	RRST	[R/K][R/X]X[pS/pT]	PAK2 kinase substrate motif		N
		116 - 120	RRSTV	[R/K/N]RX[pS/pT][M/L/V/I]	Aurora-A kinase substrate motif		N
		118 - 123	STVGEP	X[pS/pT]XXX[A/P/S/T]	G protein-coupled receptor kinase 1 substrate motif		N
		119 - 122	TVGE	[pS/pT]XX[E/D]	Casein Kinase II substrate motif		N
		119 - 122	TVGE	[pS/pT]XX[E/D/pS*/pY*]	Casein Kinase II substrate motif		N
		119 - 122	TVGE	[pS/pT]XX[E/D]	Casein Kinase II substrate motif		N
		132 - 134	GTP	X[pS/pT]P	GSK-3, ERK1, ERK2, CDK5 substrate motif		N
		132 - 137	GTPFGS	X[pS/pT]XXX[A/P/S/T]	G protein-coupled receptor kinase 1 substrate motif		N
		133 - 138	TPFGSF	[pS/pT]XXX[S/T][M/L/V/I/F]	Casein Kinase I substrate motif		N
		163 - 165	SVS	pSX[E/pS*/pT*]	Casein Kinase II substrate motif		N
		164 - 170	VSLQDVL	XpSXXDXX	Pyruvate dehydrogenase kinase substrate motif		Y
		165 - 168	SLQD	pSXX[E/D]	Casein kinase II substrate motif		Y
		165 - 168	SLQD	[pS/pT]XX[E/D]	Casein Kinase II substrate motif		Y
		165 - 168	SLQD	[pS/pT]XX[E/D/pS*/pY*]	Casein Kinase II substrate motif		Y
		165 - 168	SLQD	[pS/pT]XX[E/D]	Casein Kinase II substrate motif		Y
Smp_035200			Serine/Threonine Kinase Motif						Tyrosine Kinase Motif							Serine/Threonine Binding Motif						Tyrosine Binding Motif
		Position in	Sequence in	Corresponding motif	Features of motif described in the literature	Link to original	Predicted match		Position in	Sequence in	Corresponding motif	Features of motif described in the literature	Link to original	Predicted match		Position in	Sequence in	Corresponding motif	Features of motif described in the literature	Link to original		Position in	Sequence in	Corresponding motif	Features of motif described in the literature	Link to original
		query protein	query protein	described in the literature		article describing	with Phosida		query protein	query protein	described in the literature		article describing	with Phosida		query protein	query protein	described in the literature		article describing		query protein	query protein	described in the literature		article describing
				(phosphorylated residues in red)		the motif					(phosphorylated residues in red)		the motif					(phosphorylated residues in red)		the motif				(phosphorylated residues in red)		the motif
		358 - 361	DAES	[E/D]XX[pS/pT]	Casein Kinase I substrate motif		Y		4_7	ERKY	[E/D]XXpY	ALK kinase substrate motif		N		391 - 393	SSN	S[pS/pT]X	MDC1 BRCT domain binding motif			7_10	YYDL	pY[I/E/Y/L]X[I/L/M]	SHC SH2 domain binding motif
		360 - 364	ESVEL	[E/D][pS/pT]XXX	b-Adrenergic Receptor kinase substrate motif		Y		7_8	YY	[E/D/Y]pY	TC-PTP phosphatase substrate motif		N		391 - 393	SSN	S[pS/pT]X	Plk1 PBD domain binding motif			295 - 297	YTN	pYXN	Grb2 SH2 domain binding motif
		361 - 363	SVE	pSX[E/pS*/pT*]	Casein Kinase II substrate motif		Y		7_10	YYDL	pYXX[L/I/V]	JAK2 kinase substrate motif		N								383 - 386	YEDV	pYEX[V/I]	Fes SH2 domain binding motif
		387 - 390	DGSE	XX[pS/pT]E	G protein-coupled receptor kinase 1 substrate motif		Y		8_9	YD	pY[A/G/S/T/E/D]	Src kinase substrate motif		N
		389 - 391	SES	pSX[E/pS*/pT*]	Casein Kinase II substrate motif		Y		8_11	YDLL	pY[E/D]X[I/L/V/M]	ALK kinase substrate motif		N
		389 - 392	SESS	[pS/pT]XX[S/T]	Casein Kinase I substrate motif		Y		293 - 295	EVY	[E/D]XpY	SHP1 phosphatase substrate motif		N
		389 - 392	SESS	pSXX[E/pS*/pT*]	Casein Kinase II substrate motif		Y		295 - 296	YT	pY[A/G/S/T/E/D]	Src kinase substrate motif		N
		389 - 392	SESS	[pS/pT]XX[E/D/pS*/pY*]	Casein Kinase II substrate motif		Y		295 - 300	YTNKDF	pYXXXX[F/Y]	ALK kinase substrate motif		N
		390 - 394	ESSNP	[E/D][pS/pT]XXX	b-Adrenergic Receptor kinase substrate motif		Y		381 - 383	EVY	[E/D]XpY	SHP1 phosphatase substrate motif		N
									383 - 384	YE	pY[A/G/S/T/E/D]	Src kinase substrate motif		N
									383 - 386	YEDV	pYXX[L/I/V]	JAK2 kinase substrate motif		N
									383 - 386	YEDV	pY[E/D]X[I/L/V/M]	ALK kinase substrate motif		N
Smp_047190		Serine/Threonine Kinase Motif							Serine/Threonine Binding Motif
		Position in	Sequence in	Corresponding motif	Features of motif described in the literature	Link to original	Predicted match		Position in	Sequence in	Corresponding motif	Features of motif described in the literature	Link to original
		query protein	query protein	described in the literature		article describing	with Phosida		query protein	query protein	described in the literature		article describing
		1051 - 1054	EVNS	[E/D]XX[pS/pT]	Casein Kinase I substrate motif		Y				(phosphorylated residues in red)		the motif
		1053 - 1059	NSKTDID	XpSXXDXX	Pyruvate dehydrogenase kinase substrate motif		Y		1071 - 1073	STK	S[pS/pT]X	MDC1 BRCT domain binding motif
		1054 - 1056	SKT	pSX[E/pS*/pT*]	Casein Kinase II substrate motif		Y		1071 - 1073	STK	S[pS/pT]X	Plk1 PBD domain binding motif
		1054 - 1057	SKTD	pSXX[E/D]	Casein kinase II substrate motif		Y		1246 - 1247	TP	[pS/pT]P	WW domain binding motif
		1054 - 1057	SKTD	[pS/pT]XX[E/D]	Casein Kinase II substrate motif		Y
		1054 - 1057	SKTD	[pS/pT]XX[E/D/pS*/pY*]	Casein Kinase II substrate motif		Y
		1054 - 1057	SKTD	[pS/pT]XX[E/D]	Casein Kinase II substrate motif		Y
		1068 - 1070	SSE	pSX[E/pS*/pT*]	Casein Kinase II substrate motif		Y
		1068 - 1071	SSES	[pS/pT]XX[S/T]	Casein Kinase I substrate motif		Y
		1068 - 1071	SSES	pSXX[E/pS*/pT*]	Casein Kinase II substrate motif		Y
		1068 - 1072	SSEST	pSXXX[pS/pT]	MAPKAPK2 kinase substrate motif		Y
		1072 - 1075	TKTT	[pS/pT]XX[S/T]	Casein Kinase I substrate motif		N
		1072 - 1077	TKTTTI	[pS/pT]XXX[S/T][M/L/V/I/F]	Casein Kinase I substrate motif		N
		1245 - 1247	YTP	X[pS/pT]P	GSK-3, ERK1, ERK2, CDK5 substrate motif		N
		1246 - 1249	TPPS	[pS/pT]XX[S/T]	Casein Kinase I substrate motif		N
		1246 - 1249	TPPS	[pS/pT]XX[E/D/pS*/pY*]	Casein Kinase II substrate motif		N
Smp_096010		Serine/Threonine Kinase Motif
			Sequence in	Corresponding motif	Features of motif described in the literature		Predicted match
		Position in	query protein	described in the literature		article describing	with Phosida
		query protein		(phosphorylated residues in red)		the motif
		114 - 117	EFHS	[E/D]XX[pS/pT]	Casein Kinase I substrate motif		N
		116 - 121	HSNINP	X[pS/pT]XXX[A/P/S/T]	G protein-coupled receptor kinase 1 substrate motif		N
Smp_105960		Serine/Threonine Kinase Motif							Serine/threonine binding Motif
		Position in	Sequence in	Corresponding motif	Features of motif described in the literature	Link to original	Predicted match		Position in	Sequence in	Corresponding motif	Features of motif described in the literature	Link to original
		query protein	query protein	described in the literature		article describing	with Phosida		query protein	query protein	described in the literature		article describing
				(phosphorylated residues in red)		the motif					(phosphorylated residues in red)		the motif
		25 - 28	ESLS	[E/D]XX[pS/pT]	Casein Kinase I substrate motif		Y		31 - 34	SDDE	pS[E/D][E/D]E	BARD1 BRCT domain binding motif
		28 - 31	SDDS	[pS/pT]XX[S/T]	Casein Kinase I substrate motif		Y
		28 - 31	SDDS	pSXX[E/pS*/pT*]	Casein Kinase II substrate motif		Y
		30 - 34	DSDDE	[E/D]pS[E/D]X[E/D]	Casein Kinase II substrate motif		Y
		30 - 34	DSDDE	[E/D][pS/pT]XXX	b-Adrenergic Receptor kinase substrate motif		Y
		30 - 35	DSDDES	X[pS/pT]XXX[A/P/S/T]	G protein-coupled receptor kinase 1 substrate motif		Y
		31 - 34	SDDE	pSDXE	Casein kinase II substrate motif		Y
		31 - 34	SDDE	pSXX[E/D]	Casein kinase II substrate motif		Y
		31 - 34	SDDE	pS[E/D][E/D][E/D]	Casein Kinase II substrate motif		Y
		31 - 34	SDDE	[pS/pT]XX[E/D]	Casein Kinase II substrate motif		Y
		31 - 34	SDDE	[pS/pT]XX[E/D/pS*/pY*]	Casein Kinase II substrate motif		Y
		31 - 34	SDDE	[pS/pT]XX[E/D]	Casein Kinase II substrate motif		Y
		31 - 35	SDDES	pSXXX[pS/pT]	MAPKAPK2 kinase substrate motif		Y
		31 - 35	SDDES	pSXXXpS*	GSK3 kinase substrate motif		Y
Smp_136540		Serine/Threonine Kinase Motif							Serine/threonine binding motif
		Position in	Sequence in	Corresponding motif	Features of motif described in the literature	Link to original	Predicted match		Position in	Sequence in	Corresponding motif	Features of motif described in the literature	Link to original
		query protein	query protein	described in the literature		article describing	with Phosida		query protein	query protein	described in the literature		article describing
				(phosphorylated residues in red)		the motif					(phosphorylated residues in red)		the motif
		194 - 199	RVRKTS	RXRXX[pS/pT]	Akt kinase substrate motif		Y		194 - 201	RVRKTSLP	RXRXXpSXP	14-3-3 domain binding motif
		194 - 199	RVRKTS	[R/K]XRXXpS	MAPKAPK1 kinase substrate motif		Y		196 - 199	RKTS	RXXpS	14-3-3 domain binding motif
		194 - 200	RVRKTSL	[R/K]XRXX[pS/pT][M/L/V/I]	p70 Ribosomal S6 kinase substrate motif		Y
		194 - 200	RVRKTSL	RXRXX[pS/pT][F/L]	Akt kinase substrate motif		Y
		196 - 199	RKTS	RXXpS	Calmodulin-dependent protein kinase II substrate motif		Y
		196 - 199	RKTS	RXXpS	PKA kinase substrate motif		Y
		196 - 199	RKTS	RXX[pS/pT]	Calmodulin-dependent protein kinase II substrate motif		Y
		196 - 199	RKTS	[R/K]XX[pS/pT]	PKC kinase substrate motif		Y
		196 - 199	RKTS	[R/K][R/K]X[pS/pT]	PKA kinase substrate motif		Y
		196 - 199	RKTS	R[K/E/R]XpS	PKC epsilon kinase substrate motif		Y
		198 - 203	TSLPQT	X[pS/pT]XXX[A/P/S/T]	G protein-coupled receptor kinase 1 substrate motif		Y
		199 - 203	SLPQT	pSXXX[pS/pT]	MAPKAPK2 kinase substrate motif		Y
		199 - 204	SLPQTV	[pS/pT]XXX[S/T][M/L/V/I/F]	Casein Kinase I substrate motif		Y
		212 - 216	KTSYS	KXXX[pS/pT]	PKA kinase substrate motif		Y
Smp_141080		Serine/Threonine Kinase Motif							Serine/threonine binidng motif
		Position in	Sequence in	Corresponding motif	Features of motif described in the literature	Link to original	Predicted match		Position in	Sequence in	Corresponding motif	Features of motif described in the literature	Link to original
		query protein	query protein	described in the literature		article describing	with Phosida		query protein	query protein	described in the literature		article describing
				(phosphorylated residues in red)		the motif					(phosphorylated residues in red)		the motif
		242 - 245	DLYT	[E/D]XX[pS/pT]	Casein Kinase I substrate motif		N		279 - 280	SP	[pS/pT]P	WW domain binding motif
		245 - 248	TNIT	[pS/pT]XX[S/T]	Casein Kinase I substrate motif		N
		277 - 280	VTSP	XXpSP	GSK-3, ERK1, ERK2, CDK5 substrate motif		N
		278 - 280	TSP	X[pS/pT]P	GSK-3, ERK1, ERK2, CDK5 substrate motif		N
		279 - 280	SP	pSP	ERK1, ERK2 Kinase substrate motif		N
		279 - 282	SPGT	[pS/pT]XX[S/T]	Casein Kinase I substrate motif		N
		279 - 282	SPGT	pSXX[E/pS*/pT*]	Casein Kinase II substrate motif		N
Smp_145670		Serine/Threonine Kinase motif
		Position in	Sequence in	Corresponding motif	Features of motif described in the literature	Link to original	Predicted match
		query protein	query protein	described in the literature		article describing	with Phosida
				(phosphorylated residues in red)		the motif
		621 - 623	RNS	RXpS	PKA kinase substrate motif		Y
		621 - 623	RNS	[R/K]X[pS/pT]	PKA kinase substrate motif		Y
		621 - 623	RNS	[R/K]X[pS/pT]	PKC kinase substrate motif		Y
		622 - 627	NSLLGS	X[pS/pT]XXX[A/P/S/T]	G protein-coupled receptor kinase 1 substrate motif		Y
		623 - 627	SLLGS	pSXXX[pS/pT]	MAPKAPK2 kinase substrate motif		Y
		623 - 627	SLLGS	pSXXXpS*	GSK3 kinase substrate motif		Y

## Sheet: HSP60 Kinase Motif
Smp_008545		Serine/Threonine Kinases
			Position in	Sequence in	Corresponding motif	Features of motif described in the literature	Link to original	Predicted match
			query protein	query protein	described in the literature		article describing	with Phosida
					(phosphorylated residues in red)		the motif
		5	9 to 11	RGT	[R/K]X[pS/pT]	PKA kinase substrate motif		Y
		6	9 to 11	RGT	[R/K]X[pS/pT]	PKC kinase substrate motif		Y
		10	64 - 68	SSWKS	pSXXX[pS/pT]	MAPKAPK2 kinase substrate motif		Y
		17	66 - 69	WKSP	XXpSP	GSK-3, ERK1, ERK2, CDK5 substrate motif		Y
		18	67 - 69	KSP	X[pS/pT]P	GSK-3, ERK1, ERK2, CDK5 substrate motif		Y
		19	67 - 69	KSP	[R/K][pS/pT]P	Growth associated histone HI kinase substrate motif		Y
		20	67 - 73	KSPKITK	KpSPXXXK	GSK-3, ERK1, ERK2, CDK5 substrate motif		Y
		21	68 - 69	SP	pSP	ERK1, ERK2 Kinase substrate motif		Y
		22	68 - 70	SPK	[pS/pT]P[R/K]	Growth associated histone HI kinase substrate motif		Y
		23	68 - 70	SPK	[pS/pT]X[R/K]	PKA kinase substrate motif		Y
		24	68 - 70	SPK	[pS/pT]X[R/K]	PKC kinase substrate motif		Y
		25	68 - 72	SPKIT	pSPXX[pS*/pT*]	Casein Kinase I substrate motif		Y
		168	521 - 525	KVVRT	KXXX[pS/pT]	PKA kinase substrate motif		N
		169	534 - 539	ASLLTT	X[pS/pT]XXX[A/P/S/T]	G protein-coupled receptor kinase 1 substrate motif		N
		170	535 - 538	SLLT	[pS/pT]XX[S/T]	Casein Kinase I substrate motif		N
		171	535 - 538	SLLT	pSXX[E/pS*/pT*]	Casein Kinase II substrate motif		N
		172	535 - 539	SLLTT	pSXXX[pS/pT]	MAPKAPK2 kinase substrate motif		N
		173	538 - 541	TTAE	[pS/pT]XX[E/D]	Casein Kinase II substrate motif		N
		174	538 - 541	TTAE	[pS/pT]XX[E/D/pS*/pY*]	Casein Kinase II substrate motif		N
		175	538 - 541	TTAE	[pS/pT]XX[E/D]	Casein Kinase II substrate motif		N
		176	538 - 543	TTAETV	[pS/pT]XXX[S/T][M/L/V/I/F]	Casein Kinase I substrate motif		N

## Sheet: HSP70 Kinase and Binding Motif
Smp_049550		Tyrosine Kinase motif							Tyrosine binding Motif
		Position in	Sequence in	Corresponding motif	Features of motif described in the literature	Link to original	Predicted match		Position in	Sequence in	Corresponding motif	Features of motif described in the literature	Link to original
		query protein	query protein	described in the literature		article describing	with Phosida		query protein	query protein	described in the literature		article describing
				(phosphorylated residues in red)		the motif					(phosphorylated residues in red)		the motif
		124 - 127	YVEV	pYXX[L/I/V]	JAK2 kinase substrate motif		N		121 - 124	NKPY	NXXpY	FRIP PTB domain binding motif
									124 - 127	YVEV	pY[L/I/V]E[L/I/V]	PLCgamma C and N-terminal SH2 domain binding motif
									124 - 127	YVEV	pY[M/I/L/V]X[M/I/L/V]	GRB2, 3BP2, Csk, Fes, Syk C-terminal SH2 domain binding motif
									124 - 127	YVEV	pY[I/V]X[I/V]	SHP2 N-terminal SH2 domain binding motif
Smp_069130		Serine threonine Kinase Motif							Tyrosine Kinase Motif						Serine/Threonine Binding Motif
		Position in	Sequence in	Corresponding motif	Features of motif described in the literature	Link to original article	Predicted match		Position in	Sequence in	Corresponding motif	Features of motif described in the literature	Link to original		Position in	Sequence in	Corresponding motif	Features of motif described in the literature	Link to original
		query protein	query protein	described in the literature		describing kinase motif	with phosida		query protein	query protein	described in the literature		article describing		query protein	query protein	described in the literature		article describing
				(phosphorylated residues in red)							(phosphorylated residues in red)		the motif				(phosphorylated residues in red)		the motif
		560 - 564	DTNQT	[E/D][pS/pT]XXX	b-Adrenergic Receptor kinase substrate motif		N		586 - 589	YHDL	pYXX[L/I/V]	JAK2 kinase substrate motif			569 - 571	STS	S[pS/pT]X	MDC1 BRCT domain binding motif
		561 - 564	TNQT	[pS/pT]XX[S/T]	Casein Kinase I substrate motif		N								569 - 571	STS	S[pS/pT]X	Plk1 PBD domain binding motif
		565 - 570	NTQDST	X[pS/pT]XXX[A/P/S/T]	G protein-coupled receptor kinase 1 substrate motif		N								571 - 572	SP	[pS/pT]P	WW domain binding motif
		566 - 569	TQDS	[pS/pT]XX[S/T]	Casein Kinase I substrate motif		N								794 - 795	TP	[pS/pT]P	WW domain binding motif
		566 - 569	TQDS	[pS/pT]XX[E/D/pS*/pY*]	Casein Kinase II substrate motif		N								801 - 802	SP	[pS/pT]P	WW domain binding motif
		568 - 571	DSTS	[E/D]XX[pS/pT]	Casein Kinase I substrate motif		Y								806 - 807	TP	[pS/pT]P	WW domain binding motif
		568 - 572	DSTSP	[E/D][pS/pT]XXX	b-Adrenergic Receptor kinase substrate motif		Y
		569 - 571	STS	pSX[E/pS*/pT*]	Casein Kinase II substrate motif		Y
		569 - 572	STSP	XXpSP	GSK-3, ERK1, ERK2, CDK5 substrate motif		Y
		570 - 572	TSP	X[pS/pT]P	GSK-3, ERK1, ERK2, CDK5 substrate motif		Y
		571 - 572	SP	pSP	ERK1, ERK2 Kinase substrate motif		Y
		571 - 573	SPK	[pS/pT]P[R/K]	Growth associated histone HI kinase substrate motif		Y
		571 - 573	SPK	[pS/pT]X[R/K]	PKA kinase substrate motif		Y
		571 - 573	SPK	[pS/pT]X[R/K]	PKC kinase substrate motif		Y
		571 - 574	SPKK	[pS/pT]PX[R/K]	CDK1, 2, 4, 6 kinase substrate motif		Y
		571 - 574	SPKK	[pS/pT]PX[R/K]	Growth associated histone HI kinase substrate motif		Y
		571 - 574	SPKK	[pS/pT]PX[R/K]	Cdc2 kinase substrate motif		Y
		571 - 575	SPKKK	pSPX[R/K]X	CDK kinase substrate motif		Y
		793 - 795	NTP	X[pS/pT]P	GSK-3, ERK1, ERK2, CDK5 substrate motif		Y
		793 - 798	NTPKPP	X[pS/pT]XXX[A/P/S/T]	G protein-coupled receptor kinase 1 substrate motif		Y
		794 - 796	TPK	[pS/pT]P[R/K]	Growth associated histone HI kinase substrate motif		Y
		794 - 796	TPK	[pS/pT]X[R/K]	PKA kinase substrate motif		Y
		794 - 796	TPK	[pS/pT]X[R/K]	PKC kinase substrate motif		Y
		796 - 799	KPPT	KXX[pS/pT]	PKA kinase substrate motif		Y
		796 - 799	KPPT	[R/K]XX[pS/pT]	PKC kinase substrate motif		Y
		798 - 800	PTA	P[pS/pT]X	DNA dependent Protein kinase substrate motif		Y
		799 - 802	TASP	XXpSP	GSK-3, ERK1, ERK2, CDK5 substrate motif		Y
		800 - 802	ASP	X[pS/pT]P	GSK-3, ERK1, ERK2, CDK5 substrate motif		Y
		801 - 802	SP	pSP	ERK1, ERK2 Kinase substrate motif		Y
		801 - 803	SPT	pSX[E/pS*/pT*]	Casein Kinase II substrate motif		Y
		802 - 804	PTN	P[pS/pT]X	DNA dependent Protein kinase substrate motif		N
		802 - 807	PTNNTP	X[pS/pT]XXX[A/P/S/T]	G protein-coupled receptor kinase 1 substrate motif		N
		803 - 806	TNNT	[pS/pT]XX[S/T]	Casein Kinase I substrate motif		N
		805 - 807	NTP	X[pS/pT]P	GSK-3, ERK1, ERK2, CDK5 substrate motif		N
Smp_106130		Tyrosine Kinase Motif
		Position in	Sequence in	Corresponding motif	Features of motif described in the literature	Link to original	Predicted match
		query protein	query protein	described in the literature		article describing	with Phosida
				(phosphorylated residues in red)		the motif
		328 - 331	LEYL	X[E/D]pYX	EGFR kinase substrate motif		N
		328 - 331	LEYL	X[E/D]pY[I/L/V]	EGFR kinase substrate motif		N
		329 - 330	EY	[E/D/Y]pY	TC-PTP phosphatase substrate motif		N
Smp_302170		Serine/Threonine Kinase Motif							Tyrosine Kinase Motif						Serine/Threonine Binding Motif						Tyrosine Binding Motif
		Position in	Sequence in	Corresponding motif	Features of motif described in the literature	Link to original	Predicted match		Position in	Sequence in	Corresponding motif	Features of motif described in the literature	Link to original		Position in	Sequence in	Corresponding motif	Features of motif described in the literature	Link to original		Position in	Sequence in	Corresponding motif	Features of motif described in the literature	Link to original
		query protein	query protein	described in the literature		article describing	with phosida		query protein	query protein	described in the literature		article describing		query protein	query protein	described in the literature		article describing		query protein	query protein	described in the literature		article describing
				(phosphorylated residues in red)		the motif					(phosphorylated residues in red)		the motif				(phosphorylated residues in red)		the motif				(phosphorylated residues in red)		the motif
		133 - 138	LGRTVS	[M/I/L/V]X[R/K]XX[pS/pT]	Chk1 kinase substrate motif		N		13 - 14	YS	pY[A/G/S/T/E/D]	Src kinase substrate motif			135 - 138	RTVS	RXXpS	14-3-3 domain binding motif			11 _ 16	TTYSCV	[T/V/I/Y]XpY[A/S/T/V]X[I/V/L]	SHP2 CSH2 domain binding motif
		133 - 138	LGRTVS	[M/I/L/V/F/Y]XRXX[pS/pT]	Calmodulin-dependent protein kinase IV substrate motif		N		13 - 16	YSCV	pYXX[L/I/V]	JAK2 kinase substrate motif
		133 - 140	LGRTVSDA	[M/V/L/I/F]X[R/K]XX[pS/pT]XX	Calmodulin-dependent protein kinase II substrate motif		N
		133 - 142	LGRTVSDAVI	[M/V/L/I/F]XRXX[pS/pT]XXX[M/V/L/I/F]	Calmodulin-dependent protein kinase I substrate motif		N
		135 - 138	RTVS	RXXpS	Calmodulin-dependent protein kinase II substrate motif		N
		135 - 138	RTVS	RXXpS	PKA kinase substrate motif		N
		135 - 138	RTVS	RXX[pS/pT]	Calmodulin-dependent protein kinase II substrate motif		N
		135 - 138	RTVS	[R/K]XX[pS/pT]	PKC kinase substrate motif		N
		323 - 327	KMDKS	KXXX[pS/pT]	PKA kinase substrate motif		Y
		326 - 328	KSQ	XpSQ	DNA dependent Protein kinase substrate motif		Y
		327 - 328	SQ	pSQ	ATM kinase substrate motif		Y
		428 - 431	TYSD	[pS/pT]XX[E/D]	Casein Kinase II substrate motif		N
		428 - 431	TYSD	[pS/pT]XX[E/D]	Casein Kinase II substrate motif		N
		535 - 539	SAKNS	pSXXX[pS/pT]	MAPKAPK2 kinase substrate motif		Y
		537 - 539	KNS	[R/K]X[pS/pT]	PKA kinase substrate motif		Y
		537 - 539	KNS	[R/K]X[pS/pT]	PKC kinase substrate motif		Y
		539 - 541	SLE	pSX[E/pS*/pT*]	Casein Kinase II substrate motif		Y
		539 - 542	SLES	[pS/pT]XX[S/T]	Casein Kinase I substrate motif		Y
		539 - 542	SLES	pSXX[E/pS*/pT*]	Casein Kinase II substrate motif		Y
		539 - 542	SLES	[pS/pT]XX[E/D/pS*/pY*]	Casein Kinase II substrate motif		Y
		626 - 631	GSGKGP	X[pS/pT]XXX[A/P/S/T]	G protein-coupled receptor kinase 1 substrate motif		Y
		627 - 629	SGK	[pS/pT]X[R/K]	PKA kinase substrate motif		Y
		627 - 629	SGK	[pS/pT]X[R/K]	PKC kinase substrate motif		Y
		629 - 632	KGPT	KXX[pS/pT]	PKA kinase substrate motif		N
		629 - 632	KGPT	[R/K]XX[pS/pT]	PKC kinase substrate motif		N
		631 - 633	PTI	P[pS/pT]X	DNA dependent Protein kinase substrate motif		N
		632 - 635	TIEE	[pS/pT]XX[E/D]	Casein Kinase II substrate motif		N
		632 - 635	TIEE	[pS/pT]XX[E/D/pS*/pY*]	Casein Kinase II substrate motif		N
		632 - 635	TIEE	[pS/pT]XX[E/D]	Casein Kinase II substrate motif		N

## Sheet: HSP90 Kinase and Binding Motif
Smp_072330		Serine/threonine Kinases							Tyrosine Kinase motif							Serine/Threone Binding motif						Tyrosine Binding motif
		Position in	Sequence in	Corresponding motif	Features of motif described in the literature	Link to original	Predicted match		Position in	Sequence in	Corresponding motif	Features of motif described in the literature	Link to original	Predicted match		Position in	Sequence in	Corresponding motif	Features of motif described in the literature	Link to original		Position in	Sequence in	Corresponding motif	Features of motif described in the literature	Link to original
		query protein	query protein	described in the literature		article describing	with Phosida		query protein	query protein	described in the literature		article describing	with Phosida		query protein	query protein	described in the literature		article describing		query protein	query protein	described in the literature		article describing
				(phosphorylated residues in red)		the motif					(phosphorylated residues in red)		the motif					(phosphorylated residues in red)		the motif				(phosphorylated residues in red)		the motif
		52 - 57	KLRYKS	[R/K]XRXXpS	MAPKAPK1 kinase substrate motif		Y		477 - 479	DIY	[E/D]XpY	SHP1 phosphatase substrate motif		N		54 - 57	RYKS	RXXpS	14-3-3 domain binding motif			555 - 558	YETL	pY[I/E/Y/L]X[I/L/M]	SHC SH2 domain binding motif
		52 - 58	KLRYKSL	[R/K]XRXX[pS/pT][M/L/V/I]	p70 Ribosomal S6 kinase substrate motif		Y		555 - 556	YE	pY[A/G/S/T/E/D]	Src kinase substrate motif		N		541 - 544	SEEE	pS[E/D][E/D]E	BARD1 BRCT domain binding motif
		54 - 57	RYKS	RXXpS	Calmodulin-dependent protein kinase II substrate motif		Y		555 - 558	YETL	pYXX[L/I/V]	JAK2 kinase substrate motif		N		582 - 583	SP	[pS/pT]P	WW domain binding motif
		54 - 57	RYKS	RXXpS	PKA kinase substrate motif		Y		555 - 558	YETL	pY[E/D]X[I/L/V/M]	ALK kinase substrate motif		N
		54 - 57	RYKS	RXX[pS/pT]	Calmodulin-dependent protein kinase II substrate motif		Y
		54 - 57	RYKS	[R/K]XX[pS/pT]	PKC kinase substrate motif		Y
		56 - 61	KSLTDP	X[pS/pT]XXX[A/P/S/T]	G protein-coupled receptor kinase 1 substrate motif		Y
		56 - 62	KSLTDPS	XpSXXDXX	Pyruvate dehydrogenase kinase substrate motif		Y
		57 - 59	SLT	pSX[E/pS*/pT*]	Casein Kinase II substrate motif		Y
		57 - 60	SLTD	pSXX[E/D]	Casein kinase II substrate motif		Y
		57 - 60	SLTD	[pS/pT]XX[E/D]	Casein Kinase II substrate motif		Y
		57 - 60	SLTD	[pS/pT]XX[E/D/pS*/pY*]	Casein Kinase II substrate motif		Y
		57 - 60	SLTD	[pS/pT]XX[E/D]	Casein Kinase II substrate motif		Y
		220 - 225	RTKEVS	X[pS/pT]XXX[A/P/S/T]	G protein-coupled receptor kinase 1 substrate motif		N
		222 - 225	KEVS	KXX[pS/pT]	PKA kinase substrate motif		Y
		222 - 225	KEVS	[R/K]XX[pS/pT]	PKC kinase substrate motif		Y
		225 - 228	SDDE	pSDXE	Casein kinase II substrate motif		Y
		225 - 228	SDDE	pSXX[E/D]	Casein kinase II substrate motif		Y
		225 - 228	SDDE	pS[E/D][E/D][E/D]	Casein Kinase II substrate motif		Y
		225 - 228	SDDE	pSXX[E/pS*/pT*]	Casein Kinase II substrate motif		Y
		225 - 228	SDDE	[pS/pT]XX[E/D]	Casein Kinase II substrate motif		Y
		225 - 228	SDDE	[pS/pT]XX[E/D/pS*/pY*]	Casein Kinase II substrate motif		Y
		225 - 228	SDDE	[pS/pT]XX[E/D]	Casein Kinase II substrate motif		Y
		225 - 229	SDDES	pSXXX[pS/pT]	MAPKAPK2 kinase substrate motif		Y
		225 - 229	SDDES	pSXXXpS*	GSK3 kinase substrate motif		Y
		225 - 230	SDDESE	pS[E/D]X[E/D]X[E/D]	Casein Kinase II substrate motif		Y
		226 - 229	DDES	[E/D]XX[pS/pT]	Casein Kinase I substrate motif		Y
		227 - 230	DESE	XX[pS/pT]E	G protein-coupled receptor kinase 1 substrate motif		Y
		228 - 232	ESEKV	[E/D][pS/pT]XXX	b-Adrenergic Receptor kinase substrate motif		Y
		229 - 231	SEK	[pS/pT]X[R/K]	PKA kinase substrate motif		Y
		229 - 231	SEK	[pS/pT]X[R/K]	PKC kinase substrate motif		Y
		239 - 243	ESDDK	[E/D][pS/pT]XXX	b-Adrenergic Receptor kinase substrate motif		Y
		239 - 244	ESDDKP	X[pS/pT]XXX[A/P/S/T]	G protein-coupled receptor kinase 1 substrate motif		Y
		386 - 388	SRE	pSX[E/pS*/pT*]	Casein Kinase II substrate motif		N
		439 - 443	DSVNR	[E/D][pS/pT]XXX	b-Adrenergic Receptor kinase substrate motif		Y
		439 - 444	DSVNRA	X[pS/pT]XXX[A/P/S/T]	G protein-coupled receptor kinase 1 substrate motif		Y
		539 - 542	PESE	XX[pS/pT]E	G protein-coupled receptor kinase 1 substrate motif		Y
		540 - 544	ESEEE	[E/D]pS[E/D]X[E/D]	Casein Kinase II substrate motif		Y
		540 - 544	ESEEE	[E/D][pS/pT]XXX	b-Adrenergic Receptor kinase substrate motif		Y
		541 - 543	SEE	pSX[E/pS*/pT*]	Casein Kinase II substrate motif		Y
		541 - 544	SEEE	pSXX[E/D]	Casein kinase II substrate motif		Y
		541 - 544	SEEE	pS[E/D][E/D][E/D]	Casein Kinase II substrate motif		Y
		541 - 544	SEEE	pSXX[E/pS*/pT*]	Casein Kinase II substrate motif		Y
		541 - 544	SEEE	[pS/pT]XX[E/D]	Casein Kinase II substrate motif		Y
		541 - 544	SEEE	[pS/pT]XX[E/D/pS*/pY*]	Casein Kinase II substrate motif		Y
		541 - 544	SEEE	[pS/pT]XX[E/D]	Casein Kinase II substrate motif		Y
		580 - 583	TNSP	XXpSP	GSK-3, ERK1, ERK2, CDK5 substrate motif		N
		581 - 583	NSP	X[pS/pT]P	GSK-3, ERK1, ERK2, CDK5 substrate motif		N
		582 - 583	SP	pSP	ERK1, ERK2 Kinase substrate motif		N
		607 - 609	RDS	RXpS	PKA kinase substrate motif		Y
		607 - 609	RDS	[R/K]X[pS/pT]	PKA kinase substrate motif		Y
		607 - 609	RDS	[R/K]X[pS/pT]	PKC kinase substrate motif		Y
		608 - 612	DSSTM	[E/D][pS/pT]XXX	b-Adrenergic Receptor kinase substrate motif		Y
		609 - 611	SST	pSX[E/pS*/pT*]	Casein Kinase II substrate motif		Y
Smp_155740		Serine/Threonine Kinase motifs
		Position in	Sequence in	Corresponding motif	Features of motif described in the literature	Link to original	Predicted match
		query protein	query protein	described in the literature		article describing	with Phosida
				(phosphorylated residues in red)		the motif
		392 - 394	SRE	pSX[E/pS*/pT*]	Casein Kinase II substrate motif		N
Smp_340630 (030300)		Serine/Threonone Kinase motifs
		Position in	Sequence in	Corresponding motif	Features of motif described in the literature	Link to original	Predicted match
		query protein	query protein	described in the literature		article describing	with Phosida
		1792 - 1797	RIREPT	RXRXX[pS/pT]	Akt kinase substrate motif		N
		1794 - 1797	REPT	RXX[pS/pT]	Calmodulin-dependent protein kinase II substrate motif		N
		1794 - 1797	REPT	[R/K]XX[pS/pT]	PKC kinase substrate motif		N
		1796 - 1798	PTQ	P[pS/pT]X	DNA dependent Protein kinase substrate motif		N
		1797 - 1800	TQEE	[pS/pT]XX[E/D]	Casein Kinase II substrate motif		N
		1797 - 1800	TQEE	[pS/pT]XX[E/D/pS*/pY*]	Casein Kinase II substrate motif		N
		1797 - 1800	TQEE	[pS/pT]XX[E/D]	Casein Kinase II substrate motif		N
		2096 - 2098	RKS	RXpS	PKA kinase substrate motif		Y
		2096 - 2098	RKS	[R/K]X[pS/pT]	PKA kinase substrate motif		Y
		2096 - 2098	RKS	[R/K]X[pS/pT]	PKC kinase substrate motif		Y
		2097 - 2100	KSHS	KXX[pS/pT]	PKA kinase substrate motif		Y
		2097 - 2100	KSHS	[R/K]XX[pS/pT]	PKC kinase substrate motif		Y
		2097 - 2101	KSHSI	[R/K]XXpS[V/I]	Phosphorylase kinase substrate motif		Y
		2097 - 2102	KSHSIT	X[pS/pT]XXX[A/P/S/T]	G protein-coupled receptor kinase 1 substrate motif		Y
		2098 - 2100	SHS	pSX[E/pS*/pT*]	Casein Kinase II substrate motif		Y
		2098 - 2102	SHSIT	pSXXX[pS/pT]	MAPKAPK2 kinase substrate motif		Y
